# Supplementary material for: Widely targeted analysis of metabolomic changes of Cucumis sativus induced by cucurbit chlorotic yellows virus
Source: BMC Plant Biol. 2022 Mar 31;22:158. doi: 10.1186/s12870-022-03555-3 (PMC8969345; doi:10.1186/s12870-022-03555-3)
Supplement: Supplementary file 1 — Additional file 1: Table S1. All metabolites detected in metabolomic analysis. [file 12870_2022_3555_MOESM1_ESM.xlsx]

## Sheet: Sheet1
Index	Q1 (Da)	Q3 (Da)	Molecular Weight (Da)	Formula	Ionization model	Compounds	Class I	Class II	CAS	Level	7H-1	7H-2	7H-3	7V-1	7V-2	7V-3	7QD-1	7QD-2	7QD-3	15QD-1	15QD-2	15QD-3	15H-1	15H-2	15H-3	15V-1	15V-2	15V-3	mix01	mix02	mix03	cpd_ID	kegg_map
pme3005	74.05	46.2	73.053	C3H7NO	[M+H]+	N,N-Dimethylformamide	Others	Others	68-12-2	B	300470	282370	312730	333980	373440	373690	329230	293940	278150	144780	146440	138350	177320	187230	161940	169300	183290	193170	261160	231510	264750	C03134	--
pme3200	74	57	73.064	C2H7N3	[M+H]+	1-methylguanidine	Nucleotides and derivatives	Nucleotides and derivatives	471-29-4	B	17375	15366	17711	25353	24157	18847	16278	15532	23665	18497	18169	19325	14221	14502	18427	20557	21986	21688	20470	20605	24470	C02294	--
pmb0782	86.1	69.2	85.089	C5H11N	[M+H]+	Piperidine	Alkaloids	Alkaloids	110-89-4	B	2219100	2086400	2050300	1994800	2071500	1917500	1774000	1828800	1608400	945770	994020	931730	963000	1087300	1027700	1738100	1898100	1811000	1742800	1707500	1663400	C01746	ko00960
pme2292	89.11	72.08	88.1	C4H12N2	[M+H]+	Putrescine	Alkaloids	Phenolamine	110-60-1	B	67934	92840	96428	144710	134670	136500	88182	89371	60456	290480	257020	283000	111720	146080	155030	171890	179040	189690	124840	134540	127790	C00134	ko00330,ko00472,ko00480,ko00960,ko01100,ko01110,ko02010
pme2601	89	59	90.032	C3H6O3	[M-H]-	3-Hydroxypropanoic acid	Organic acids	Organic acids	503-66-2	B	45091	33000	37966	50158	49169	49604	51659	50161	52186	49656	51451	47924	49309	59615	47879	34934	37087	42111	36516	48041	44267	C01013	ko00240,ko00410,ko00640,ko01100,ko01200
Lmqp000873	101.02	55.02	100.018	C4H4O3	[M+H]+	Succinic anhydride	Organic acids	Organic acids	108-30-5	B	284540	300290	263010	387530	434620	440410	489550	456450	478570	399500	407210	428190	333900	395950	348930	357460	393670	355020	373860	376550	385900	C19524	--
mws4052	102.05	56.05	101.048	C4H7NO2	[M+H]+	1-Aminocyclopropane-1-carboxylic acid	Organic acids	Organic acids	22059-21-8	B	262890	263000	270520	336540	315900	311240	247750	262070	259210	365420	266520	305060	227590	228090	207340	252740	246500	242170	264410	317420	226620	C01234	ko00270,ko01100,ko01110
pme3033	104.07	86	103.063	C4H9NO2	[M+H]+	N,N-Dimethylglycine*	Amino acids and derivatives	Amino acids and derivatives	1118-68-9	A	2273100	2322000	2355000	1591300	1625900	1637800	1754300	1775900	1686700	1376400	1545900	1315700	964630	973850	984280	1687200	1710200	1680900	1783300	1724400	1791700	C01026	ko00260,ko01100
pme3017	104.07	58	103.063	C4H9NO2	[M+H]+	2-Aminoisobutyric acid*	Amino acids and derivatives	Amino acids and derivatives	62-57-7	A	2472500	2377100	2513700	3092800	2897400	2908800	2096200	2083300	1965100	2780500	2932900	2747100	2451800	2650500	2526300	2347100	2438300	2299500	2709100	2585700	2583300	C03665	--
pme3011	104.07	68.8	103.063	C4H9NO2	[M+H]+	γ-Aminobutyric acid*	Organic acids	Organic acids	56-12-2	A	3004300	2995400	3089900	2099100	2048600	2036800	2449200	2400000	2240300	1899700	1934900	1745000	1034900	1128700	1124600	2148400	2426400	2236800	2346900	2330800	2418000	C00334	ko00250,ko00330,ko00410,ko00650,ko00760,ko01100
pmb0484	104.1	60.1	103.091	C5H13NO	[M+H]+	Choline	Alkaloids	Alkaloids	62-49-7	A	26273000	26306000	28134000	32162000	31107000	32354000	23174000	23827000	22424000	25918000	27364000	25131000	25442000	27879000	26754000	23011000	23150000	22800000	27580000	25864000	27069000	C00114	ko00260,ko00564,ko01100,ko02010
Lmbn000193	103	59.01	104.011	C3H4O4	[M-H]-	Tartronate semialdehyde	Organic acids	Organic acids	2480-77-5	B	337710	342440	354540	368610	416280	415190	379470	440880	447750	770820	816180	842180	851110	875200	864990	1129300	1162000	1128600	640640	689190	658480	C01146	ko00053,ko00630,ko01100
mws0576	103.04	59.1	104.047	C4H8O3	[M-H]-	3-Hydroxybutyric acid	Organic acids	Organic acids	300-85-6	B	2372200	2142600	2424500	2693800	2628700	2594000	3575600	2794900	3270800	4699600	4760300	5604900	5912500	6109400	5867000	7099800	7028200	6771900	4274500	4370300	4664900	C01089	ko00072,ko00650,ko01100
pme0010	106	60	105.043	C3H7NO3	[M+H]+	L-Serine	Amino acids and derivatives	Amino acids and derivatives	56-45-1	A	371140	473870	366680	459290	494750	510850	310110	385000	354390	454520	481950	490310	404470	397380	391600	292110	236460	227030	416150	348080	438390	C00065	ko00260,ko00261,ko00270,ko00460,ko00600,ko00630,ko00920,ko00970,ko01100,ko01110,ko01200,ko01230,ko01502,ko02010
pme2433	106.09	88	105.079	C4H11NO2	[M+H]+	Diethanolamine	Others	Others	111-42-2	B	56994	45346	45927	51261	56844	49042	38404	40262	41444	60513	60930	62478	41072	57051	40906	35573	41550	32881	46837	50048	49518	C06772	ko00564
mws0177	111.01	67	112.016	C5H4O3	[M-H]-	2-Furanoic acid	Organic acids	Organic acids	88-14-2	B	105270	90630	98895	140990	139940	127230	88013	104550	105030	93344	88438	89455	78209	91412	91632	150140	148530	177820	127530	117110	111490	C01546	ko01100
pme0257	111.02	80	112.027	C4H4N2O2	[M-H]-	Uracil	Nucleotides and derivatives	Nucleotides and derivatives	66-22-8	A	697300	658910	755440	915620	894280	859040	751570	810390	808090	959450	984990	1099900	773340	848890	798370	966430	979580	965680	853350	842770	885300	C00106	ko00240,ko00410,ko00770,ko01100
pme0006	116.07	70.1	115.063	C5H9NO2	[M+H]+	L-Proline	Amino acids and derivatives	Amino acids and derivatives	147-85-3	A	9158700	8860300	9310900	11481000	11590000	11699000	9819400	9885900	9478200	5929200	5821700	5611400	3940900	4270800	4369600	11344000	12534000	12448000	8864900	9045300	8880900	C00148	ko00330,ko00332,ko00970,ko01100,ko01110,ko01230,ko02010
mws0376	115	71	116.011	C4H4O4	[M-H]-	Fumaric acid	Organic acids	Organic acids	110-17-8	A	316800	419230	291620	363680	421980	359050	293320	291900	272860	164810	154260	181000	256560	240860	255180	250250	219730	247230	253090	210300	268460	C00122	ko00020,ko00190,ko00220,ko00250,ko00350,ko00360,ko00620,ko00650,ko00760,ko01100,ko01110,ko01200
mws0823	115.04	71	116.047	C5H8O3	[M-H]-	3-Methyl-2-Oxobutanoic acid	Organic acids	Organic acids	759-05-7	B	76840	84137	100370	106530	93059	98705	121400	132320	133460	120820	121920	96986	85017	85155	98772	140580	123510	138790	107090	104360	116030	C00141	ko00280,ko00290,ko00770,ko00966,ko01100,ko01110,ko01210,ko01230
pmb1096	118.07	91	117.058	C8H7N	[M+H]+	Indole	Alkaloids	Plumerane	120-72-9	A	19230	25901	35929	27617	22034	26611	36672	27732	34925	22793	24393	23785	12637	27046	19818	33259	36259	31029	28539	28050	28273	C00463	ko00380,ko00400,ko00402,ko01100,ko01110
pme0120	118.09	101	117.079	C5H11NO2	[M+H]+	5-Aminovaleric acid	Amino acids and derivatives	Amino acids and derivatives	660-88-8	B	39037	42682	34041	55631	85769	80077	67436	83405	69822	69281	70642	61140	44935	44272	42852	65755	60124	73132	76114	65814	66918	C00431	ko00310,ko00330,ko01100
mws0256	118.09	72.1	117.079	C5H11NO2	[M+H]+	L-Valine	Amino acids and derivatives	Amino acids and derivatives	72-18-4	A	26004000	24866000	25092000	30990000	33307000	32562000	26310000	28417000	26623000	20899000	19953000	19962000	17791000	17197000	18269000	29389000	32590000	32265000	26788000	28704000	26404000	C00183	ko00280,ko00290,ko00311,ko00460,ko00770,ko00966,ko00970,ko01100,ko01110,ko01210,ko01230,ko02010
mws0191	118.09	59	117.079	C5H11NO2	[M+H]+	Betaine	Alkaloids	Alkaloids	107-43-7	A	586830	328620	514410	9	9	9	275700	275980	170660	1597600	1618100	1365800	561320	506610	704420	1459800	2233400	1878100	633860	758520	665090	C00719	ko00260,ko01100,ko02010
mws0192	117.02	73	118.027	C4H6O4	[M-H]-	Succinic acid*	Organic acids	Organic acids	110-15-6	A	43876000	42517000	40625000	57103000	62013000	61145000	68067000	63253000	60377000	60865000	62690000	57783000	51533000	55504000	53093000	54873000	59038000	56759000	56378000	56665000	56343000	C00042	ko00020,ko00190,ko00250,ko00310,ko00350,ko00360,ko00620,ko00630,ko00640,ko00650,ko00760,ko00920,ko01100,ko01110,ko01200
mws0470	117.02	73	118.027	C4H6O4	[M-H]-	Methylmalonic acid*	Organic acids	Organic acids	516-05-2	A	43616000	41711000	40779000	56639000	60808000	60426000	66340000	61303000	58186000	59588000	63013000	57736000	50395000	54509000	52554000	52885000	58600000	56983000	55157000	56421000	55566000	C02170	ko00240,ko00280,ko00640,ko01100
pme2923	117	75	118.027	C4H6O4	[M-H]-	Acetoxyacetic acid	Organic acids	Organic acids	13831-30-6	A	3078500	2510700	2137200	2096200	1119200	1418300	1297700	2296200	2525100	341910	344360	211610	1500300	1065400	913870	363510	175280	364780	1036800	848550	823640	--	--
mws0147	117.06	59	118.063	C5H10O3	[M-H]-	β-Hydroxyisovaleric acid	Organic acids	Organic acids	625-08-1	B	427470	374870	379460	276550	261880	251990	352350	344060	334910	293430	340450	321510	372990	345250	352320	331660	352400	332150	310180	325730	329330	C20827	ko00280,ko01100
pme3096	118	74	119.022	C3H5NO4	[M-H]-	Aminomalonic acid	Organic acids	Organic acids	1068-84-4	A	1545900	1569700	1489900	2166600	2295900	2262500	2480500	2367500	2355900	2290200	2276700	2212200	1849800	2038300	1950600	2017400	2224400	2182900	2105000	2160700	2138200	C00872	--
mws0671	120.07	74.1	119.058	C4H9NO3	[M+H]+	L-Homoserine*	Organic acids	Organic acids	672-15-1	A	1090600	1206300	1100300	1852200	1819600	1823700	1298300	1531700	1540300	1352400	1474000	1300000	1043800	1021800	986330	1286800	1226900	1162600	1500300	1415200	1256100	C00263	ko00260,ko00270,ko00300,ko00920,ko01100,ko01110,ko01230
mws0230	120.07	74	119.058	C4H9NO3	[M+H]+	L-Threonine*	Amino acids and derivatives	Amino acids and derivatives	72-19-5	A	1028100	1070600	990330	1719100	1759000	1763300	1245700	1356500	1222500	1206000	1400800	1333200	858490	964850	971460	1263300	1145900	1274200	1459700	1161500	1233000	C00188	ko00260,ko00261,ko00290,ko00860,ko00970,ko01100,ko01110,ko01230,ko02010
pmp001287	120.08	103.05	119.073	C8H9N	[M+H]+	N-Benzylmethylene isomethylamine	Alkaloids	Alkaloids	-	A	4806900	4621800	4451900	4317800	4430000	4545000	4117900	4647000	3901500	2468300	2523800	2556700	2114100	2094400	2238000	3799300	3970200	4073800	3842000	3740900	3753400	--	--
mws0628	121.03	92	122.037	C7H6O2	[M-H]-	4-Hydroxybenzaldehyde	Phenolic acids	Phenolic acids	123-08-0	A	198850	198570	205940	253590	282600	249990	211250	198360	198570	162730	156570	167540	129650	117830	126180	187660	219110	217820	202880	197700	205580	C00633	ko01100
mws0133	123.06	79.9	122.048	C6H6N2O	[M+H]+	Nicotinamide	Others	Vitamin	98-92-0	A	1699700	1580600	1581700	1880100	1817100	1802900	1750900	1847600	1671500	1308000	1376100	1394400	1226000	1241900	1193000	1391800	1442000	1361600	1655200	1729700	1590400	C00153	ko00760,ko01100
pme0490	124.04	78	123.032	C6H5NO2	[M+H]+	Nicotinic acid*	Others	Vitamin	59-67-6	A	519210	484020	462020	356550	372590	380280	346160	348810	291870	204820	234160	201780	276600	261650	253810	421950	412290	427520	375840	364950	385350	C00253	ko00760,ko00960,ko01100,ko01110
Lmbp000668	124.04	78.03	123.032	C6H5NO2	[M+H]+	Isonicotinic acid*	Organic acids	Organic acids	55-22-1	A	521210	496380	473290	361370	387250	389310	357810	346270	298750	219140	240010	217570	264780	267480	292040	413430	433160	436430	360840	392070	363310	C07446	--
pmb0302	126.1	96	125.024	C2H8NO3P	[M+H]+	2-Aminoethylphosphonate	Lipids	Glycerol ester	2041-14-7	B	82369	92814	96593	56648	82001	84102	74972	84493	83938	48116	61172	59156	52916	65129	68028	69205	78852	70712	77431	60458	67443	C03557	ko00440,ko01100,ko02010
mws0572	126.07	109	125.059	C5H7N3O	[M+H]+	5-Methylcytosine	Nucleotides and derivatives	Nucleotides and derivatives	554-01-8	B	42218	33366	38186	35329	42006	49766	38346	40381	38207	54793	69752	51769	44345	43161	38688	50550	56023	54774	57580	54485	44071	C02376	ko00240,ko01100
pmp001086	127.04	97	126.032	C6H6O3	[M+H]+	5-Hydroxymethylfurfural	Phenolic acids	Phenolic acids	67-47-0	B	270860	276580	273150	187150	231180	181930	185640	141620	139810	176550	120180	120120	137980	153800	165630	206640	180340	171340	221080	165280	182740	C11101	--
mws0025	125.02	79.02	126.032	C6H6O3	[M-H]-	Pyrogallol	Phenolic acids	Phenolic acids	87-66-1	A	11971	12376	11922	40105	36983	32599	22832	22026	21301	19421	14667	20109	34706	30380	24828	38612	39240	42018	22508	24462	30031	C01108	--
mws0251	127.05	110	126.043	C5H6N2O2	[M+H]+	Thymine	Nucleotides and derivatives	Nucleotides and derivatives	65-71-4	B	12823	15157	16650	27545	25783	29419	20350	20979	17978	17525	15485	17667	15097	16803	15224	30974	32062	28990	24358	22753	18222	C00178	ko00240,ko01100
ML10181668	130.09	84.08	129.079	C6H11NO2	[M+H]+	Cycloleucine*	Amino acids and derivatives	Amino acids and derivatives	52-52-8	A	2300000	2118600	2070100	2697900	2542200	2842600	2146200	2201900	2263000	1844400	1895100	2027600	1994400	2132800	2122600	2488400	2552500	2537400	2562300	2440200	2328800	C03969	--
Rfmb319	130.09	84.08	129.079	C6H11NO2	[M+H]+	Pipecolic acid*	Amino acids and derivatives	Amino acids and derivatives	4043-87-2	A	1899400	1751600	1926700	2544200	2091700	2544800	1851300	1975000	1923800	1685700	1783900	1812800	1787700	1989200	1950700	2089500	2581300	2269800	2528300	2058700	2018700	C00408	ko00310,ko00960,ko01100,ko01110
mws0425	129.02	85	130.027	C5H6O4	[M-H]-	Citraconic acid	Organic acids	Organic acids	498-23-7	A	171200	130950	100290	130330	126350	125890	162580	124110	127720	78594	73870	54810	89322	83695	70246	91740	114980	99361	106500	120940	115830	C02226	ko00290,ko00660,ko01100,ko01210
pme2693	131.12	114.09	130.111	C6H14N2O	[M+H]+	N-Acetylputrescine	Alkaloids	Phenolamine	18233-70-0	B	147610	146760	157410	134830	144200	145670	126380	117170	110980	240570	246930	223660	127110	133910	141820	179460	187890	188930	177010	169660	147060	C02714	ko00330,ko01100
mws0216	132.07	86	131.058	C5H9NO3	[M+H]+	Trans-4-Hydroxy-L-proline	Amino acids and derivatives	Amino acids and derivatives	51-35-4	A	217630	257190	258800	305250	302610	301960	248530	216660	188240	336890	278580	236420	243960	282840	332390	363360	386410	354980	300390	255960	278310	C01157	ko00330,ko01100,ko02010
mws0227	132.1	86.2	131.095	C6H13NO2	[M+H]+	L-Leucine*	Amino acids and derivatives	Amino acids and derivatives	61-90-5	A	5171300	5095200	5235800	4583500	5115300	4848600	4490600	4523100	3809900	2418400	2475500	2273600	2513600	2678300	2530800	4642500	4439500	4647500	3910300	4291400	4470000	C00123	ko00280,ko00290,ko00966,ko00970,ko01100,ko01110,ko01210,ko01230,ko02010
mws1587	132.1	86	131.095	C6H13NO2	[M+H]+	L-Norleucine*	Amino acids and derivatives	Amino acids and derivatives	327-57-1	A	6691900	6699300	6778900	5868300	5959400	6558500	5191200	5165300	4129000	2292400	2362800	2423300	2123800	2089400	1945800	4556900	5060900	4719300	4760400	4868000	4702500	C01933	--
pme0274	132.1	69	131.095	C6H13NO2	[M+H]+	6-Aminocaproic acid	Organic acids	Organic acids	60-32-2	A	10616000	9495900	10183000	9449700	9657200	9313100	8457800	8931300	6989300	4736600	4779100	4496500	4973100	5090600	5251400	8553600	9270700	8743300	7899300	8423700	8285200	C02378	ko01100
mws0258	132.1	86	131.095	C6H13NO2	[M+H]+	L-Isoleucine*	Amino acids and derivatives	Amino acids and derivatives	73-32-5	A	5207100	5332300	5027300	4816500	5289500	4673900	4497800	4407000	3848900	2451300	2570700	2393200	2488700	2607000	2585200	4647400	4285100	4509300	4263900	4289500	4477500	C00407	ko00280,ko00290,ko00460,ko00960,ko00966,ko00970,ko01100,ko01110,ko01210,ko01230,ko02010
pmp001198	132.1	57.1	131.095	C6H13NO2	[M+H]+	6-Deoxyfagomine	Alkaloids	Alkaloids	197449-09-5	A	2093000	2034300	2073100	1988600	2009600	1965500	1804700	1878000	1614800	983100	1048200	973570	1093500	1144100	1046900	1875900	1916700	1849700	1710500	1706400	1935700	--	--
pme0243	131.03	87.05	132.042	C5H8O4	[M-H]-	Glutaric acid*	Organic acids	Organic acids	110-94-1	A	952520	944940	1000600	1439000	1564800	1403200	1795600	1562200	1563600	724040	777250	775470	1423400	1442900	1533300	1551500	1762100	1708100	1365100	1411100	1426300	C00489	ko00071,ko00310,ko01100
mws0473	131.03	87.05	132.042	C5H8O4	[M-H]-	2-Methylsuccinic acid*	Organic acids	Organic acids	498-21-5	A	389800	377070	371600	405440	409030	381320	508250	502840	476190	367770	379440	338230	396810	384470	390450	365110	389960	363230	391480	399140	416380	--	--
Lmgn000160	131.05	70.03	132.053	C4H8N2O3	[M-H]-	3-Ureidopropionic Acid	Organic acids	Organic acids	462-88-4	B	4095.3	2458.3	3834.5	7062.7	9110.6	6811.4	8638	6888.4	5211.9	1896.6	3895.6	4134.1	3022	4099.2	5200.4	3292.8	2454.5	3292.3	5242.8	6612.9	6912.8	C02642	ko00240,ko00410,ko00770,ko01100
mws0001	133.06	74	132.054	C4H8N2O3	[M+H]+	L-Asparagine	Amino acids and derivatives	Amino acids and derivatives	70-47-3	A	101160	91570	79964	141280	158490	149160	108290	122070	114290	158830	151770	144820	91432	102840	101190	94116	111230	102760	123430	113890	106240	C00152	ko00250,ko00460,ko00970,ko01100,ko01110,ko01230
mws0341	131.07	85	132.079	C6H12O3	[M-H]-	2-Hydroxyisocaproic acid	Organic acids	Organic acids	20312-37-2	A	196790	194170	175070	233410	247320	255260	189640	189540	158710	237670	206230	232230	245190	247680	284450	256700	287160	298700	240220	253200	235380	C03264	--
pme2527	133	116	132.09	C5H12N2O2	[M+H]+	L-Ornithine	Amino acids and derivatives	Amino acids and derivatives	70-26-8	B	10245	11057	8392.3	13371	12171	16286	10963	11290	8565.3	12661	16359	10685	8790.4	8946.1	9754.8	9853.7	11274	6265	9728.7	13585	9884.4	C00077	ko00220,ko00330,ko00472,ko00480,ko01100,ko01110,ko01210,ko01230,ko02010
mws0219	132.03	88	133.038	C4H7NO4	[M-H]-	L-Aspartic Acid	Amino acids and derivatives	Amino acids and derivatives	56-84-8	A	901750	889940	898580	2056900	2100200	2098800	1330700	1322600	1395700	997520	1022100	1073500	959190	898870	950800	753160	673980	678360	1065900	1050400	1070800	C00049	ko00220,ko00250,ko00260,ko00261,ko00270,ko00300,ko00340,ko00410,ko00460,ko00710,ko00760,ko00770,ko00970,ko01100,ko01110,ko01200,ko01210,ko01230,ko02010
Lmbn000198	133.01	71.01	134.022	C4H6O5	[M-H]-	3-Dehydro-L-Threonic Acid*	Organic acids	Organic acids	-	A	27132000	23625000	29594000	31682000	31323000	30436000	27822000	32507000	33435000	36287000	34566000	38509000	38378000	36847000	37078000	35746000	39073000	39052000	34233000	33665000	35823000	C03064	ko00053,ko01100
mws0275	133.01	71.01	134.022	C4H6O5	[M-H]-	L-(-)-Malic acid*	Organic acids	Organic acids	636-61-3	A	718400	657160	862930	1070100	828380	818530	794300	898150	985690	1017800	1132900	1164900	1166400	1108600	1116800	1061700	1187500	1098300	1068400	1044900	1171900	C00149	ko00020,ko00620,ko00630,ko00710,ko01100,ko01110,ko01200
Zmgn000503	133.05	71.01	134.058	C5H10O4	[M-H]-	2,3-Dihydroxy-3-Methylbutanoic Acid	Organic acids	Organic acids	1756-18-9	B	7271700	6838400	7416300	8329800	8329100	7760200	9389900	7248000	9141100	9784700	8632000	7961900	11893000	11594000	7292300	8737100	11179000	10601000	8921000	9827800	10034000	C04039	--
pme0057	136.04	118.1	135.035	C4H9NO2S	[M+H]+	L-Homocysteine	Amino acids and derivatives	Amino acids and derivatives	6027-13-0	B	14051	11385	10892	9	9	9	13590	9466.7	4360.1	45246	31121	34013	10534	15669	11876	27755	42523	42355	15277	19433	11880	C00155	ko00270,ko00920,ko01100,ko01110,ko01230
pmb0374	136.06	118.9	135.054	C5H5N5	[M+H]+	2-Aminopurine	Alkaloids	Alkaloids	452-06-2	A	32965	37872	41793	34399	28485	26599	35583	37006	28606	19052	23353	16968	15121	18454	13641	41646	56156	46595	32253	35902	27389	--	--
pme0040	136.06	119	135.054	C5H5N5	[M+H]+	Adenine	Nucleotides and derivatives	Nucleotides and derivatives	73-24-5	A	696030	791510	775730	1163500	1177800	1114800	836640	898300	728000	603820	613750	659580	583220	537850	531630	1253300	1288700	1353900	962600	1023500	1016500	C00147	ko00230,ko00908,ko01100
HJKP000649	136.07	91.05	135.068	C8H9NO	[M+H]+	N-benzylformamide	Alkaloids	Alkaloids	6343-54-0	A	795830	758850	709770	939210	966580	988110	772840	826230	701760	378960	405820	367740	251540	295180	272300	646730	659180	695920	677910	624590	673670	C15561	--
mws0889	135.03	75.01	136.037	C4H8O5	[M-H]-	D-Threonic Acid	Others	Saccharides and Alcohols	3909-12-4	A	2406600	2396700	2465300	4768700	5161400	4354900	3344400	2836500	3282000	4615900	4853100	5189300	5213300	5136400	5311700	4302600	4891200	4611000	4004400	3880100	4001600	C21649	--
pme0033	137.05	119	136.039	C5H4N4O	[M+H]+	Hypoxanthine	Nucleotides and derivatives	Nucleotides and derivatives	68-94-0	B	9629.9	5690.3	11480	22084	9421.9	10784	20519	13111	12758	12310	6078.2	4576.9	8431.8	4696.1	7731.2	21431	16713	22928	14462	12711	11655	C00262	ko00230,ko01100
mws0146	138.05	78	137.048	C7H7NO2	[M+H]+	Nicotinic Acid Methyl Ester(Methyl Nicotinate)	Alkaloids	Alkaloids	93-60-7	B	845330	936980	1015800	562550	712080	659970	720300	593060	546230	529270	538850	577420	363850	387960	434620	775410	1006200	802100	682270	771080	788010	--	--
pme2268	138.05	94.07	137.048	C7H7NO2	[M+H]+	Trigonelline	Alkaloids	Alkaloids	535-83-1	A	17034000	16410000	17312000	19363000	19829000	19618000	20118000	20289000	19373000	22323000	22559000	22850000	22138000	22329000	22628000	24132000	26183000	24389000	21554000	22252000	22003000	C01004	ko00760
pme1002	138.09	103	137.084	C8H11NO	[M+H]+	L-Tyramine	Amino acids and derivatives	Amino acids and derivatives	51-67-2	B	17656	12990	10716	10090	13498	12199	16918	18381	16406	15582	11484	11147	5447	8539.7	6213.3	7671.3	14396	10188	14264	10751	16036	C00483	ko00350,ko00950,ko01100,ko01110
Hmgn001653	137.02	93.04	138.032	C7H6O3	[M-H]-	Protocatechuic aldehyde	Phenolic acids	Phenolic acids	139-85-5	A	317230	322550	290940	353110	323480	366740	386920	371300	450940	419650	437840	388730	381330	408560	416560	362620	328280	390620	388820	350400	416370	C16700	ko00950
Lmgn001670	137.03	108.02	138.032	C7H6O3	[M-H]-	Salicylic acid	Phenolic acids	Phenolic acids	69-72-7	A	29726	21049	24300	64710	64090	58978	44936	46786	45703	17464	26190	21265	36194	35454	37294	36400	47361	52474	44595	33213	44951	C00805	ko00360,ko01100,ko01110,ko04075
mws0749	137.02	93	138.032	C7H6O3	[M-H]-	4-Hydroxybenzoic acid	Phenolic acids	Phenolic acids	99-96-7	B	391210	324230	352000	357900	364090	337170	374100	417070	397730	438350	452700	407130	432320	403710	375450	334480	396160	390490	406340	399500	420000	C00156	ko00130,ko00790,ko01100,ko01110
Lmbn002862	137.02	93.03	138.032	C7H6O3	[M-H]-	3-Hydroxybenzoic Acid	Organic acids	Organic acids	99-06-9	B	188330	189920	182910	170330	215670	221290	194880	179760	173660	120710	127570	116620	78554	93422	93433	149060	169570	146580	148930	153870	149140	C00587	ko00400
pme2828	140	99	139.027	C6H5NO3	[M+H]+	4-Nitrophenol	Phenolic acids	Phenolic acids	100-02-7	B	52334000	50644000	53695000	48738000	45178000	50587000	49535000	50866000	51300000	28230000	25803000	27158000	32606000	36924000	31080000	31388000	32502000	29848000	37688000	39255000	38062000	C00870	--
pme1137	140.03	94	139.027	C6H5NO3	[M+H]+	6-Hydroxynicotinic acid	Alkaloids	Alkaloids	5006-66-6	B	244570	240450	276450	153990	202180	181220	290230	224380	182470	314380	312970	359640	335810	333610	313580	409660	449260	440700	285710	288380	335170	C01020	ko00760,ko01100
pma2987	142.1	124.09	141.09	C6H11N3O	[M+H]+	Histidinol	Others	Others	501-28-0	B	27666000	29614000	30159000	27940000	25558000	28440000	29495000	30948000	30830000	32987000	34714000	30754000	31757000	30760000	32344000	31479000	32863000	31436000	30843000	30924000	30732000	C00860	ko00340,ko01100,ko01110,ko01230
pme3207	141.02	59	142.027	C6H6O4	[M-H]-	Muconic acid	Organic acids	Organic acids	1119-72-8	B	584150	542970	888340	494290	507470	539400	786310	801460	558900	196130	580530	539400	83150	705290	602430	657370	825740	710140	841610	512590	575960	C02480	ko01100
Rfmb320	144.1	84.08	143.095	C7H13NO2	[M+H]+	1-Methylpiperidine-2-carboxylic acid	Amino acids and derivatives	Amino acids and derivatives	7730-87-2	A	651830	712250	638210	447900	462550	396010	602640	627420	464770	807230	948760	736100	844100	697620	859510	981130	948140	1029800	732980	757180	755810	--	--
MA10074217	144.05	115.04	145.053	C9H7NO	[M-H]-	4-Hydroxyquinoline	Alkaloids	Quinoline alkaloids	611-36-9	B	10852	11459	12533	18088	16201	19553	11096	14112	11997	8569.2	7628	8606.5	6945.9	7287.8	7256.3	12717	13366	16348	9054.6	13219	11245	C06343	--
mws0103	146.06	91	145.053	C9H7NO	[M+H]+	Indole-3-carboxaldehyde	Alkaloids	Plumerane	487-89-8	B	87026	97607	86389	114560	121220	124310	93303	86085	87595	67797	69820	63531	60050	54363	53418	89877	103300	91107	76522	88353	92807	C08493	--
pme0295	146.08	86	145.074	C6H11NO3	[M+H]+	4-Acetamidobutyric acid	Organic acids	Organic acids	3025-96-5	A	3750300	3705400	3786800	4497300	4726500	4603000	3819200	3791900	3474400	6283000	7305400	6311900	4749600	5011900	5214900	5640200	6018100	5804800	5120500	5134700	5294500	C02946	ko00330,ko01100
mws0567	146.09	87	145.085	C5H11N3O2	[M+H]+	4-Guanidinobutyric acid	Organic acids	Organic acids	463-00-3	B	291730	333740	340310	353300	412080	420320	453700	412740	368480	533760	524160	511950	422500	437860	478570	667350	748190	703700	531650	448730	499340	C01035	ko00330,ko01100
pme2380	145.01	101	146.022	C5H6O5	[M-H]-	α-Ketoglutaric acid	Organic acids	Organic acids	328-50-7	A	1299800	1096100	1165800	1619400	1397200	1368200	1284500	1332600	1662400	1062200	1093800	994630	1069000	955630	769860	1087000	936100	914130	1212300	1242500	1173800	C00026	ko00020,ko00040,ko00053,ko00220,ko00250,ko00300,ko00310,ko00340,ko00430,ko00630,ko00650,ko00660,ko01100,ko01110,ko01200,ko01210,ko01230
Lmgn000224	145.01	57.03	146.022	C5H6O5	[M-H]-	(S)-2-methyl-3-oxosuccinic acid	Organic acids	Organic acids	-	A	81412	104890	111650	139930	107530	130250	120880	143830	124890	86279	83843	75348	74847	55844	60020	90736	120700	117140	110700	99855	74440	C06030	ko00660
mws1012	147.04	103	146.037	C9H6O2	[M+H]+	Coumarin	Lignans and Coumarins	Coumarins	91-64-5	B	7290.6	6169.1	8081.4	6977.1	6189.4	6450.2	7907.6	8100.3	6929.7	3144.5	4753.2	4744.1	4038	4256.3	5496	8210	5894	6810.9	5028.2	6094	5956	C05851	ko00940,ko01110
mws0208	145.05	101	146.058	C6H10O4	[M-H]-	Adipic Acid	Organic acids	Organic acids	124-04-9	A	254420	258550	240910	415830	295750	279070	314900	488090	457760	301800	363090	293680	301630	333270	317590	308470	388980	339660	355570	341310	356910	C06104	ko01100
Wmzn000227	145.06	109.04	146.058	C6H10O4	[M-H]-	2,2-Dimethylsuccinic acid	Organic acids	Organic acids	597-43-3	B	6757.6	9925.1	5278.3	11009	11094	8460.2	5003	7838.3	9545.9	4895.8	5720.7	8165.4	6713.3	7413.1	7808.7	7424.8	11695	8993.9	6665.1	5035.3	4717.6	--	--
Lmbn001609	145.05	83.05	146.058	C6H10O4	[M-H]-	(S)-2-Acetyl-2-Hydroxybutanoic Acid	Organic acids	Organic acids	-	B	49928	47767	41134	80573	43942	59089	69784	99752	90414	68948	62511	60248	45929	70739	60436	55369	64227	52539	66409	68905	70676	C06006	ko00290,ko01100,ko01110,ko01210,ko01230
pme0193	147.08	84	146.069	C5H10N2O3	[M+H]+	L-Glutamine	Amino acids and derivatives	Amino acids and derivatives	56-85-9	A	802950	715650	700960	1523300	1500100	1537700	996780	1078900	1058300	688020	654490	763100	879830	830340	846220	799060	791590	599050	798860	859780	898450	C00064	ko00220,ko00230,ko00240,ko00250,ko00630,ko00910,ko00970,ko01100,ko01230,ko02010
pme3146	145.06	102	146.069	C5H10N2O3	[M-H]-	β-Ureidoisobutyric acid	Organic acids	Organic acids	2905-86-4	B	14483	17154	17968	20513	22302	17825	22979	27703	24645	10770	14149	13295	11844	10557	18164	15365	19137	13749	17656	16648	13824	C05100	--
pme0026	147.11	84	146.106	C6H14N2O2	[M+H]+	L-Lysine	Amino acids and derivatives	Amino acids and derivatives	56-87-1	A	767930	713620	787030	1520300	1568900	1515300	1011600	1107000	1123300	689810	655880	881060	875640	865140	822240	822730	766790	628100	809280	857050	870820	C00047	ko00300,ko00310,ko00780,ko00960,ko00970,ko01100,ko01110,ko01210,ko01230,ko02010
pme1691	147.13	87.2	146.118	C7H16NO2	[M+H]+	Acetylcholine	Alkaloids	Alkaloids	60-31-1	B	193070	201660	192510	264740	224730	201990	211970	211740	258890	437390	349400	368920	360480	321170	345660	289580	270880	267770	238550	217700	287260	C01996	ko00564
mws1050	148.06	88	147.053	C5H9NO4	[M+H]+	O-Acetylserine	Amino acids and derivatives	Amino acids and derivatives	5147-00-2	B	683610	559700	560350	402590	369940	373670	343640	399540	390780	235340	237500	232430	315330	370670	343220	351470	328250	413660	379620	374120	357440	C00979	ko00270,ko00908,ko00920,ko01100,ko01110,ko01200,ko01230,ko04122
Zmzn000113	146.05	102.06	147.053	C5H9NO4	[M-H]-	L-threo-3-Methylaspartate	Amino acids and derivatives	Amino acids and derivatives	6061-13-8	A	885220	914740	917110	1292200	1310900	1326000	1004100	976730	1032800	745070	773710	837540	801830	739830	821910	791310	742860	778290	938470	945940	929970	C03618	ko00630,ko00660,ko01100,ko01200
pme0014	148.06	84	147.053	C5H9NO4	[M+H]+	L-Glutamic acid	Amino acids and derivatives	Amino acids and derivatives	56-86-0	A	26918000	26752000	24920000	33676000	37064000	35523000	26001000	28623000	27446000	34551000	35073000	34376000	27172000	27181000	29185000	29720000	26100000	28439000	29379000	29559000	30162000	C00025	ko00220,ko00250,ko00330,ko00332,ko00340,ko00430,ko00480,ko00630,ko00650,ko00660,ko00860,ko00910,ko00970,ko01100,ko01110,ko01200,ko01210,ko01230,ko02010
pmp001285	149.02	65.04	148.016	C8H4O3	[M+H]+	Phthalic anhydride	Phenolic acids	Phenolic acids	85-44-9	A	2467300	2450100	2455200	2483600	2093600	2310300	2528000	2597200	2489800	2349300	2614100	2412100	2344900	2340200	2533200	2663600	2689700	2737800	2531000	2477900	2359400	--	--
pmb2826	147.03	87.1	148.037	C5H8O5	[M-H]-	L-Citramalic acid*	Organic acids	Organic acids	6236-09-5	A	30395	21751	47210	75096	75219	55881	37850	59378	66437	93894	70700	120030	84887	88972	113040	70807	73754	93907	68183	85510	51438	C02614	ko00660,ko01100
ML10171848	147.03	85.03	148.037	C5H8O5	[M-H]-	D-Arabinono-1,4-lactone	Others	Others	2782-09-4	A	1981800	2428300	3225000	2263200	2184100	1632800	2281100	2850400	2741200	1244300	1490500	1788300	1461300	1452600	2019500	2225500	1515800	1750300	1726900	1751400	1786600	C00652	--
Lmbn000216	147.03	57.03	148.037	C5H8O5	[M-H]-	(2R,3S)-3-methylmalic acid*	Organic acids	Organic acids	152204-30-3	A	34875	47853	50400	60537	41752	66036	52527	73569	72993	62041	80316	115040	91821	69979	59747	110650	102990	108060	60526	77598	71761	C06032	ko00290,ko00660,ko01100,ko01210,ko01230
mws2213	147.05	77.01	148.052	C9H8O2	[M-H]-	Cinnamic acid	Phenolic acids	Phenolic acids	140-10-3	B	4625.8	4265.9	5037.7	4650.7	5810.6	6957.6	4920.4	5691.8	5286	3018.2	3465.3	4335.1	3617.6	4993.6	4561.2	2017.6	2074.4	4057.9	4205.5	4142.7	4579.7	C00423	ko00130,ko00360,ko00940,ko00998,ko01100,ko01110
pme3154	147.07	59.01	148.074	C6H12O4	[M-H]-	Mevalonic acid	Organic acids	Organic acids	150-97-0	B	630170	665940	867120	651730	588130	459180	755060	848060	860190	394040	419980	536500	452230	427770	648240	750660	467250	485660	497850	543330	476990	C00418	ko00900,ko01100,ko01110
Lmgp000796	150.06	61.01	149.048	C8H7NO2	[M+H]+	4-Hydroxymandelonitrile	Alkaloids	Alkaloids	13093-65-7	B	901150	820520	725480	930890	897640	838970	694530	667550	601740	491210	492580	430850	422430	453480	446120	522790	506440	494400	781630	625140	627970	C00650	--
pme1210	150.06	61	149.051	C5H11NO2S	[M+H]+	L-Methionine	Amino acids and derivatives	Amino acids and derivatives	63-68-3	B	894440	798020	779740	912910	956590	862780	723650	692800	657350	467720	477820	456390	432750	429510	452880	534650	512680	511930	853070	601400	616150	C00073	ko00270,ko00966,ko00970,ko01100,ko01110,ko01210,ko01230
mws0847	150.08	133	149.07	C6H7N5	[M+H]+	1-Methyladenine	Nucleotides and derivatives	Nucleotides and derivatives	5142-22-3	A	321140	324890	407800	355450	333280	324940	441220	482340	403950	334250	310700	294700	331860	322520	366770	333990	397600	345970	360750	309990	330780	C02216	--
Zmgn000173	149.05	75.01	150.053	C5H10O5	[M-H]-	D-Ribose*	Others	Saccharides and Alcohols	50-69-1	A	101120	142010	142620	193140	144280	162450	112620	121690	136640	62141	63725	57613	88985	95756	82844	98945	101940	92004	114690	131610	106290	C00121	ko00030,ko01100,ko02010
mws1499	149.05	59.01	150.053	C5H10O5	[M-H]-	D-(-)-Arabinose*	Others	Saccharides and Alcohols	10323-20-3	A	178630	165590	117310	165780	135480	190810	99774	164720	119140	159230	187120	154200	179780	185800	191700	166130	171780	212450	176170	176300	172590	C00216	--
pme1109	152.06	135	151.049	C5H5N5O	[M+H]+	Guanine	Nucleotides and derivatives	Nucleotides and derivatives	73-40-5	A	232610	257170	269370	388750	336960	321980	253820	237910	212880	191420	228720	211500	189110	192570	210630	343780	359340	359820	261910	273100	294660	C00242	ko00230,ko01100
pme0256	151.03	151	152.033	C5H4N4O2	[M-H]-	Xanthine	Nucleotides and derivatives	Nucleotides and derivatives	69-89-6	B	52782	96562	69420	57763	49648	71339	77497	117370	134980	48826	64903	98257	49681	38459	78323	257550	214880	183500	108150	56725	82893	C00385	ko00230,ko00232,ko01100,ko01110
mws0458	151.04	136	152.047	C8H8O3	[M-H]-	Vanillin	Phenolic acids	Phenolic acids	121-33-5	A	174330	216770	180970	230250	253410	255680	211600	163560	194550	171830	142370	150860	131980	142890	157340	137100	178740	154970	173450	185260	200480	C00755	ko00998,ko01100,ko01110
mws0437	151.06	71	152.068	C5H12O5	[M-H]-	D-Arabitol	Others	Saccharides and Alcohols	488-82-4	B	12432	25001	35275	18911	16926	31682	24983	36232	30300	45855	50177	53030	55765	68662	58662	65653	63276	66553	45493	23971	51331	C01904	ko00040,ko01100
Lmgn002473	153.02	109.03	154.027	C7H6O4	[M-H]-	2,6-Dihydroxybenzoic acid	Phenolic acids	Phenolic acids	303-07-1	B	64594	33145	50543	133280	159510	144910	118370	122140	87343	54892	54807	71624	81187	88224	82158	96582	97580	121670	83607	81641	95990	C21298	--
pmb3099	153.03	125	154.039	C4H11O4P	[M-H]-	Diethyl phosphate	Organic acids	Organic acids	598-02-7	B	405950	406070	482270	10461	344230	390450	445920	11073	10183	6531.9	10502	8311.7	8767.5	10045	11975	28027	30588	28166	139570	153670	149910	C06608	--
mws0254	156.08	110	155.069	C6H9N3O2	[M+H]+	L-Histidine	Amino acids and derivatives	Amino acids and derivatives	71-00-1	A	137810	131320	241240	403750	401400	306040	235330	275680	339810	235420	244520	262990	228570	232070	256330	476040	289270	374040	307130	229090	284040	C00135	ko00340,ko00410,ko00970,ko01100,ko01110,ko01230,ko02010
pmb0819	157	130	156.069	C10H8N2	[M+H]+	3-Indoleacetonitrile	Alkaloids	Plumerane	771-51-7	B	57423	59897	55446	37920	48074	46891	59095	62236	55016	43439	44462	36906	40102	39798	46368	73487	67856	76688	45917	59582	61512	C02938	ko00380,ko01100
Lmbn001467	158.08	116.07	159.09	C7H13NO3	[M-H]-	5-Acetamidopentanoic Acid	Organic acids	Organic acids	1072-10-2	B	30108	28276	27802	32889	29071	26861	26128	35731	29918	31607	28656	33690	26831	28177	33740	29557	34705	33487	29236	33195	36596	C03087	ko00310,ko01100
mws0987	161.06	115	160.052	C10H8O2	[M+H]+	6-MethylCoumarin	Lignans and Coumarins	Coumarins	92-48-8	B	7131.2	4209.5	6260.1	8329.4	7762	5935.8	9240.4	9034.1	8978.6	10110	11035	9941.5	12617	16510	7656.5	12414	12326	12132	8561.8	7223	11467	--	--
Lmbn002072	159.07	97.07	160.074	C7H12O4	[M-H]-	2-Propylsuccinic acid	Organic acids	Organic acids	618-57-5	B	22425	11512	20803	13629	11174	14666	20156	28838	25684	15343	14400	11516	20870	12824	13092	18642	21803	20907	16289	22134	20253	C16657	--
pme0128	159.08	88	160.085	C6H12N2O3	[M-H]-	L-Alanyl-L-Alanine	Amino acids and derivatives	Amino acids and derivatives	1948-31-8	A	10747	4145.2	9436	10773	3787.4	6572.2	5095.3	7859	6211.4	5284.4	7303.7	6648.9	6711.7	9891.6	8948.5	5319.7	6653.4	3800.1	5348.9	6883.4	6940.9	--	--
mws1417	160.04	116	161.048	C9H7NO2	[M-H]-	Indole-3-carboxylic acid	Alkaloids	Plumerane	771-50-6	B	37150	39684	32012	38447	43280	37024	33461	29667	43579	26784	24167	25322	42372	32910	33810	28551	30033	30653	35740	44246	31491	C19837	--
mws1346	162.08	98	161.069	C6H11NO4	[M+H]+	DL-2-Aminoadipic acid	Alkaloids	Alkaloids	542-32-5	A	1956200	1971400	1979800	2323600	2207700	2354500	2286100	2208900	2312600	2040900	1929200	1844300	2242300	2457100	2571500	2980700	2672700	3144600	2295300	2296600	2186200	C00956	ko00300,ko00310,ko00311,ko01100,ko01110,ko01210,ko01230
pme3382	160.06	98	161.069	C6H11NO4	[M-H]-	N-Acetyl-L-threonine	Amino acids and derivatives	Amino acids and derivatives	17093-74-2	B	181210	177400	176400	185800	180570	163190	159300	190780	175090	121940	95314	115200	119880	121500	134340	140510	184460	151350	130390	144290	150490	--	--
pme2914	161.05	99	162.053	C6H10O5	[M-H]-	3-Hydroxy-3-methylpentane-1,5-dioic acid	Amino acids and derivatives	Amino acids and derivatives	503-49-1	A	740760	725210	762900	1042200	991600	878410	987550	992670	982260	579430	591700	643150	655680	595800	685320	883840	892590	829800	876000	810190	903990	C03761	--
pmf0440	163.08	91.1	162.068	C10H10O2	[M+H]+	4-MethoxycinnaMaldehyde	Phenolic acids	Phenolic acids	1963-36-6	B	170230	163820	188280	209700	154280	163540	194360	261590	238720	236640	255510	241370	230260	242590	233540	234070	224750	214440	221630	233710	236000	C10475	--
mws1478	163.12	130	162.116	C10H14N2	[M+H]+	Nicotine	Alkaloids	Alkaloids	54-11-5	A	881720	801990	915120	430850	242280	370020	325290	386770	284450	302510	325460	227690	182720	165200	255670	655890	568780	708360	450770	431870	339110	C00745	ko00960,ko01110
pme1419	164.07	104	163.067	C6H13NO2S	[M+H]+	L-Methionine methyl ester	Amino acids and derivatives	Amino acids and derivatives	10332-17-9	B	37652	37893	48758	61050	64367	61347	44259	41891	36583	47858	57673	56109	49124	55058	48749	56966	54942	58211	54424	51040	52777	--	--
Lmbp000123	164.07	56.05	163.067	C6H13NO2S	[M+H]+	L-Homomethionine	Amino acids and derivatives	Amino acids and derivatives	25148-30-5	A	871550	810820	788840	986770	994540	1053700	648410	745270	682690	942800	939930	834570	565860	651140	589140	876260	988050	883730	883990	772420	795650	C17213	ko00966,ko01110,ko01210
mws1641	165.04	120.02	164.033	C6H4N4O2	[M+H]+	Lumazine	Nucleotides and derivatives	Nucleotides and derivatives	487-21-8	B	6977	7474.2	12377	21423	20049	24861	12050	11312	8709.2	7255.3	7683.3	5643.9	9844.7	5810.2	12321	16631	13698	17242	12156	13544	12939	C03212	--
pmb0142	165.1	95.2	164.047	C9H8O3	[M+H]+	Caffeic aldehyde	Phenolic acids	Phenolic acids	141632-15-7	B	357710	381980	370460	389750	386820	365700	288610	283940	283060	165890	178820	170150	144840	153270	153250	243450	274260	236480	263140	281240	265690	C10945	ko00940,ko01110
Lmmn001643	163.04	119.05	164.047	C9H8O3	[M-H]-	2-Hydroxycinnamic acid	Organic acids	Organic acids	583-17-5	A	430370	370060	429700	737140	720860	672050	392890	446970	486400	426130	424200	448190	399200	399510	381900	274450	230740	257630	427640	388230	475680	C01772	ko00360,ko00940,ko01100,ko01110
pme3083	164.04	120	165.043	C8H7NO3	[M-H]-	2-(Formylamino)benzoic acid	Phenolic acids	Phenolic acids	3342-77-6	B	171140	167840	145860	238330	210020	216070	156610	174490	146220	128500	140840	148640	118770	138620	147710	96122	105120	134610	153800	146890	140170	C05653	ko00380,ko01100
pme2617	166.05	102	165.046	C5H11NO3S	[M+H]+	L-Methionine Sulfoxide	Amino acids and derivatives	Amino acids and derivatives	3226-65-1	B	3153500	3379500	3344400	3113800	3127500	3325200	3379100	3467500	3292400	3503600	3466600	3394500	3311200	3376400	3312000	3479900	3447500	3235500	3164700	3420900	3529500	C02989	ko00270
pme3968	166.07	149.05	165.065	C6H7N5O	[M+H]+	7-Methylguanine	Nucleotides and derivatives	Nucleotides and derivatives	578-76-7	A	3411500	3504500	3701700	3179400	3410200	3208100	3625900	3963600	3289900	3096200	3142900	2840900	2882200	3258300	2873500	3492600	3475300	3340300	3575600	3271000	3178000	C02242	--
pme0021	166.09	120.08	165.07	C9H11NO2	[M+H]+	L-Phenylalanine	Amino acids and derivatives	Amino acids and derivatives	63-91-2	A	4617500	4467100	4500500	4453900	4454600	4400700	4426800	4614500	3731600	2553300	2444100	2496300	1993300	2177000	1968200	3979900	4058500	4105000	3728000	3813400	3928800	C00079	ko00360,ko00400,ko00460,ko00940,ko00960,ko00966,ko00970,ko00998,ko01100,ko01110,ko01210,ko01230,ko02010
pme0281	165.02	121.03	166.027	C8H6O4	[M-H]-	Terephthalic acid*	Phenolic acids	Phenolic acids	100-21-0	A	136700	97978	99254	116820	110450	103790	101050	105710	145030	87922	97609	82157	97019	74961	87560	144840	89083	77746	70942	105210	99987	C06337	ko01100
pme0282	165.02	77.04	166.027	C8H6O4	[M-H]-	Phthalic acid*	Organic acids	Organic acids	88-99-3	A	340020	301350	307250	339160	342160	365130	333730	329870	374360	241380	224260	222940	332960	344500	312600	254250	294040	309280	347180	301330	329160	C01606	ko01100,ko02010
pmc0274	167.1	121.1	166.031	C6H6N4S	[M+H]+	6-Methylmercaptopurine	Nucleotides and derivatives	Nucleotides and derivatives	50-66-8	A	7584600	7270400	7607200	7234100	6448200	7240900	6975000	7324400	6083100	3834500	4205000	3894900	3236800	3626800	3314100	6681300	6730400	6606500	6024300	6026100	6025600	C16614	--
mws0344	165.04	75	166.048	C5H10O6	[M-H]-	D-Xylonic acid	Organic acids	Organic acids	526-91-0	A	2045000	2162700	1954500	3904600	3522700	2992100	2078100	2294300	2107200	2234800	2405200	2505800	3644300	3065200	3193500	2219200	2246500	2323200	2426700	2552500	2519500	C00502	ko00040,ko01100
Zmjp000624	168.06	150.05	167.058	C8H9NO3	[M+H]+	Pyridoxal	Others	Vitamin	66-72-8	A	57822	62090	58327	69813	71200	93085	71370	77938	74893	54760	55451	50074	49537	45405	59404	46748	61143	56652	76304	66097	66526	C00250	ko00750,ko01100
NK10253223	168.06	94.06	167.058	C8H9NO3	[M+H]+	2-Amino-3-methoxybenzoic acid	Phenolic acids	Phenolic acids	3177-80-8	A	69902	64748	73424	64513	73589	71735	63299	82804	64345	55883	54552	55012	45340	45857	50174	50829	55940	59393	62064	62168	59888	C05831	ko00380
mws2125	166.98	78.7	167.982	C3H5O6P	[M-H]-	Phosphoenolpyruvate	Organic acids	Organic acids	138-08-9	B	52915	49779	55786	149060	144940	110290	75145	70682	69843	180260	174060	174940	141950	134180	114940	95268	78389	85711	112160	98006	104530	C00074	ko00010,ko00020,ko00400,ko00440,ko00620,ko00710,ko00998,ko01100,ko01110,ko01200,ko01230
mws0028	167.03	108.02	168.042	C8H8O4	[M-H]-	Vanillic acid	Phenolic acids	Phenolic acids	121-34-6	A	20251	18200	27153	21736	49012	33859	20411	27083	28691	25138	28164	29533	24008	33426	29651	31491	29898	27794	27521	24004	33862	C06672	--
pme2598	167.03	123.04	168.042	C8H8O4	[M-H]-	3,4-Dihydroxybenzeneacetic acid	Phenolic acids	Phenolic acids	102-32-9	B	134010	117510	139460	236440	270320	258830	211010	187290	206270	110600	118960	96986	126890	111350	110730	146050	181790	170540	177590	165200	160440	C01161	ko00350,ko01100
Hmbp001276	169.05	65.03	168.042	C8H8O4	[M+H]+	Gallacetophenone	Phenolic acids	Phenolic acids	528-21-2	A	397460	400540	388200	385730	389940	333470	351730	387550	444580	509190	496590	484740	429960	432020	427260	307540	311750	299480	353700	363950	389770	--	--
pme1383	170.08	134.1	169.074	C8H11NO3	[M+H]+	Pyridoxine	Others	Vitamin	65-23-6	B	283610	280540	298210	355490	344950	356710	238980	255850	220380	157200	169240	137970	145820	145160	144920	117870	131660	135850	240450	244040	268280	C00314	ko00750,ko01100
pme0181	170.09	124	169.085	C7H11N3O2	[M+H]+	3-Methyl-L-Histidine	Amino acids and derivatives	Amino acids and derivatives	368-16-1	A	216780	290710	274730	628410	655030	738690	650510	641120	699300	1548400	1221300	1510000	755880	922850	733390	924890	1067800	989890	593870	882280	780420	C01152	ko00340,ko01100
ML10176345	171.03	109.03	172.037	C7H8O5	[M-H]-	3-Dehydroshikimic acid	Organic acids	Organic acids	2922-42-1	A	34254	39666	50773	57114	38405	26838	36994	30894	28883	30993	38998	34406	28155	52457	28937	16699	30219	27543	34021	45493	35716	C02637	ko00400,ko01100,ko01110,ko01230
pme0124	173.09	115.5	172.085	C7H12N2O3	[M+H]+	L-Glycyl-L-proline	Amino acids and derivatives	Amino acids and derivatives	704-15-4	B	10543	10334	12042	10500	15688	13482	13994	18182	9676.9	15311	19239	9093	12807	11158	9222.9	18024	20771	19070	12782	12831	18211	--	--
Lmbn003524	171.1	99.08	172.11	C9H16O3	[M-H]-	9-Oxononanoic acid	Organic acids	Organic acids	2553-17-5	B	24405	24251	24268	21080	14707	14578	28651	25456	23554	20488	16486	20293	22903	17031	22661	18325	22364	19419	15935	17723	20220	C16322	ko00592,ko01110
pme0253	174.11	86	173.105	C8H15NO3	[M+H]+	N-Acetyl-L-leucine	Amino acids and derivatives	Amino acids and derivatives	1188-21-2	B	51056	60122	56555	39884	41782	46389	48298	41183	50518	24549	21812	20383	24718	24245	32003	29660	31637	42187	38900	46755	34947	C02710	--
MA10039492	173.01	71.03	174.016	C6H6O6	[M-H]-	Dehydroascorbic acid	Others	Vitamin	490-83-5	A	138430	128290	117460	105700	160090	141290	78440	124380	131200	72838	55673	75086	85341	96789	86165	80381	65602	77656	117230	72183	76382	C05422	ko00053,ko00480,ko01100
pme2550	173.02	137	174.016	C6H6O6	[M-H]-	Cis-Aconitic acid	Organic acids	Organic acids	585-84-2	A	67520	81263	73322	113560	102010	122310	125400	109070	99114	99567	99375	83359	118120	120620	93777	60545	73954	75113	94022	96027	85964	C00417	ko00020,ko00630,ko00660,ko01100,ko01110,ko01210
mws0154	173.05	93	174.053	C7H10O5	[M-H]-	Shikimic acid	Organic acids	Organic acids	138-59-0	A	173940	170340	156770	216020	229750	236770	259150	216280	219380	185160	209320	199320	234140	187020	236340	140420	151310	137370	214420	228640	215440	C00493	ko00400,ko01100,ko01110,ko01230
Zmyn000155	173.11	131.08	174.1	C7H14N2O3	[M-H]-	N-α-Acetyl-L-ornithine	Amino acids and derivatives	Amino acids and derivatives	6205-08-9	B	9679.5	18593	15319	12812	19775	18846	13636	11260	12366	3475.4	4942.5	3248.5	7665.9	8970.4	5945.6	8630.3	12111	12505	12351	8972	11633	C00437	ko00220,ko01100,ko01110,ko01210,ko01230
mws0260	175.12	116	174.112	C6H14N4O2	[M+H]+	L-Arginine	Amino acids and derivatives	Amino acids and derivatives	74-79-3	A	507750	349970	419390	474370	567330	561830	417850	497380	447820	326370	412590	341000	246620	256020	291710	428080	443290	543200	355370	530050	428020	C00062	ko00220,ko00261,ko00330,ko00472,ko00970,ko01100,ko01110,ko01230,ko02010
pme1651	176.1	130.1	175.063	C10H9NO2	[M+H]+	Indole 3-acetic acid (IAA)	Alkaloids	Plumerane	87-51-4	B	6358.5	5940.4	6548.1	8903.5	6323.9	9060.4	7389.4	6214.1	7175.1	7912.3	8421.1	9488	7008.5	4878.5	5967.4	9032.5	9637.1	7694.1	8037.7	6640.1	5192.4	C00954	ko00380,ko01100,ko04075
pme0008	176.1	113	175.096	C6H13N3O3	[M+H]+	L-Citrulline	Amino acids and derivatives	Amino acids and derivatives	372-75-8	B	172380	175140	142680	124180	105240	133700	120660	125980	117550	117110	130610	105370	97095	74870	85575	124450	125000	141880	143450	130560	105170	C00327	ko00220,ko01100,ko01110,ko01230
Hmfn000531	175.02	87.01	176.032	C6H8O6	[M-H]-	L-Ascorbic acid	Others	Vitamin	50-81-7	A	191650	182670	207820	277910	285780	382040	368940	396000	336900	347220	337980	392540	355800	341300	399250	320640	313520	270690	305280	315960	361910	C00072	ko00053,ko00480,ko01100,ko01110
mws4175	175.02	85.03	176.032	C6H8O6	[M-H]-	D-Glucurono-6,3-lactone	Others	Saccharides and Alcohols	32449-92-6	A	678360	651780	581760	874490	1124700	1147400	1322200	1067600	1135100	1066500	1125400	949470	1086100	1242100	1231000	898210	959820	895700	1081600	1074000	828840	C02670	ko00053,ko01100
pmb3101	175.06	115	176.068	C7H12O5	[M-H]-	2-Isopropylmalic Acid*	Organic acids	Organic acids	49601-06-1	A	175650	178060	186550	212780	184640	197830	282980	254680	268740	235640	294160	260010	445890	419060	409370	162170	198050	174020	285880	233000	230260	C02504	ko00290,ko00620,ko01100,ko01110,ko01210,ko01230
Zmgn001448	175.06	115.04	176.068	C7H12O5	[M-H]-	2-Propylmalic Acid*	Organic acids	Organic acids	-	A	166580	160800	152500	198390	175890	197590	278560	246200	230300	295110	304790	241600	417640	415680	411620	186000	205060	204540	281500	283500	248770	C05994	ko00620
Lmyp001840	177.1	80.05	176.095	C10H12N2O	[M+H]+	6-Hydroxy-N-methylmyosmine	Alkaloids	Alkaloids	68104-57-4	B	61046	64022	57737	37486	46396	51094	46540	63044	52048	38100	37842	35447	36159	44114	42918	62557	72988	64458	51969	48036	44949	C21075	ko00760,ko01100
pme2253	177.04	59	178.048	C6H10O6	[M-H]-	L-Gulono-1,4-Lactone	Others	Saccharides and Alcohols	1128-23-0	B	84934	93701	97236	96192	118070	117870	101720	120700	127190	97452	86893	79625	132840	74879	99691	76504	81430	89820	126600	116090	98255	C01040	ko00053,ko01100
pmb2795	177	145	178.063	C10H10O3	[M-H]-	4-Methoxycinnamic acid	Phenolic acids	Phenolic acids	830-09-1	A	361220	436590	459900	645950	870740	729870	492820	368720	361670	560990	584110	619780	389940	426400	453630	415440	479140	420380	526950	529710	560080	--	--
pmb0786	180.09	163.06	179.079	C6H13NO5	[M+H]+	D-Glucosamine	Others	Saccharides and Alcohols	3416-24-8	B	662810	665720	630460	744830	734250	620500	536350	485370	492320	913400	1080100	938370	887140	862380	992440	981060	970630	896310	914410	703290	766610	C00329	ko00520,ko01100
mws2212	179.03	135.05	180.042	C9H8O4	[M-H]-	Caffeic acid	Phenolic acids	Phenolic acids	331-39-5	A	139730	148560	169550	192880	178910	174470	155600	122820	136040	76884	67977	82668	125650	115360	116580	76546	78533	91791	119800	132290	140880	C01197	ko00940,ko01100,ko01110
pme10516	179.06	59.01	180.063	C6H12O6	[M-H]-	D-Fructose*	Others	Saccharides and Alcohols	7660-25-5	A	1176200	1260600	1333100	1905800	1734600	2036800	1265200	1207200	1194700	2391900	2573100	2570200	2065400	2267600	2366100	2285600	2387800	2522400	1752400	1695000	1691700	C05003	--
mws4170	179.06	59.01	180.063	C6H12O6	[M-H]-	D-Glucose*	Others	Saccharides and Alcohols	14431-43-7	A	1199800	1153200	1332100	1793400	1923700	1998200	1180100	1252600	1163300	2306500	2594100	2855100	2043300	2176400	2347900	2094700	2359800	2638200	1585900	1781200	1614300	C00031	ko00010,ko00030,ko00052,ko00500,ko00520,ko00901,ko01100,ko01110,ko02010,ko04933
Cmyp007180	181.12	107.09	180.115	C11H16O2	[M+H]+	Dihydroactinidiolide	Others	Others	17092-92-1	B	1285600	1194200	1221100	1230500	1147100	1199900	958100	1005900	940270	539690	587550	562700	488730	482280	469670	810980	828060	860170	885080	914050	888170	--	--
mws0250	182.08	136.1	181.074	C9H11NO3	[M+H]+	L-Tyrosine	Amino acids and derivatives	Amino acids and derivatives	60-18-4	A	10682000	10428000	10571000	12937000	14168000	13272000	11280000	10470000	10314000	5355200	5594200	5502900	3691500	3770200	3706700	9388900	9682200	10053000	8995500	9373000	10415000	C00082	ko00130,ko00261,ko00350,ko00360,ko00400,ko00460,ko00730,ko00940,ko00950,ko00965,ko00966,ko00970,ko00998,ko01100,ko01110,ko01210,ko01230
Lmrn001951	181.05	135.04	182.058	C9H10O4	[M-H]-	(S)-2-Hydroxy-3-(4-Hydroxyphenyl)Propanoic Acid	Phenolic acids	Phenolic acids	23508-35-2	B	7516	8250.8	5966.2	12136	7874.1	9232.5	12396	10465	13747	7999.2	12254	6977.2	9378.8	9111	11782	22534	25989	18499	12595	13483	11494	--	--
mws1155	181.07	101.02	182.079	C6H14O6	[M-H]-	Mannitol*	Others	Saccharides and Alcohols	69-65-8	B	18223	31608	26897	47322	47008	49996	54725	55117	54396	28771	33482	37711	46924	58941	50615	66843	63048	59302	35969	41015	31287	C00392	ko00051,ko01100,ko02010
mws0214	181.07	71	182.079	C6H14O6	[M-H]-	D-Sorbitol*	Others	Saccharides and Alcohols	50-70-4	B	71294	53668	66687	132960	126580	124960	160230	146030	111310	99699	102610	120010	116070	141570	147780	196540	200030	182490	110980	132570	97971	C00794	ko00051,ko00052,ko01100,ko02010
pme2237	181.07	101	182.079	C6H14O6	[M-H]-	Dulcitol*	Others	Saccharides and Alcohols	608-66-2	B	19594	21292	23086	36011	41832	47198	36812	39153	33602	23887	27145	39296	37406	38349	43790	66976	61460	45895	35113	36750	29474	C01697	ko00052,ko01100
pme2596	184.06	148	183.053	C8H9NO4	[M+H]+	4-Pyridoxic acid	Others	Vitamin	82-82-6	A	349810	360880	366160	441880	383360	385800	321160	315970	245320	302390	298560	326670	272200	311760	298090	295640	345480	344230	311680	279100	306860	C00847	ko00750,ko01100
MA10002917	183.01	109.02	184.012	C6H4N2O5	[M-H]-	2,4-Dinitrophenol	Phenolic acids	Phenolic acids	51-28-5	B	71942	64950	66538	93700	80149	90501	99271	120090	110790	56291	64484	57230	53161	52442	59987	81227	82370	77429	73989	72743	86132	C02496	--
pmb1754	184	125	184.073	C5H15NO4P+	[M]+	O-Phosphocholine	Alkaloids	Alkaloids	107-73-3	B	288950	210560	277800	210980	151900	166720	101650	126040	130240	300750	215970	200660	153620	128260	112300	220850	260090	212860	155700	178120	177550	C00588	ko00564,ko01100
Zmgn000447	184.98	78.96	185.993	C3H7O7P	[M-H]-	3-Phospho-D-glyceric acid	Others	Others	820-11-1	B	161160	144130	148070	215000	205780	182810	133460	105670	151660	238800	210670	194140	195170	212780	165140	128510	138910	144840	186350	201400	188820	C00197	ko00010,ko00030,ko00260,ko00270,ko00561,ko00630,ko00710,ko01100,ko01110,ko01200,ko01230
mws0752	185.15	185.16	186.162	C11H22O2	[M-H]-	Undecylic Acid	Lipids	Free fatty acids	112-37-8	A	825790	748220	799920	823870	739130	687740	993470	1002100	1037900	848730	979530	859740	736400	827190	941040	855200	922430	1001000	857810	826560	845440	C17715	--
pmn001492	187.1	123.1	188.041	C11H8O3	[M-H]-	Ayapin	Lignans and Coumarins	Coumarins	494-56-4	A	43289	40180	42708	36082	51893	38717	45225	48810	46066	19640	24455	24333	25540	22855	28709	42342	46500	48736	33495	43074	36860	C18078	--
pme0137	187.07	125	188.08	C7H12N2O4	[M-H]-	N-Acetyl-L-Glutamine	Amino acids and derivatives	Amino acids and derivatives	2490-97-3	A	221420	295830	221010	259610	221530	172370	199030	297690	285020	174540	227930	200810	244810	284090	300770	216630	155870	251050	202210	229300	219600	--	--
mws0237	187.1	125	188.105	C9H16O4	[M-H]-	Anchoic Acid	Organic acids	Organic acids	123-99-9	A	1019000	1072300	1045900	1081300	1250600	1172000	1226200	1292500	1124000	866170	820570	826840	799190	774640	841540	1178800	1233400	1179100	1051500	1090900	1009700	C08261	--
pme0122	189.12	126	188.116	C8H16N2O3	[M+H]+	N6-Acetyl-L-lysine	Amino acids and derivatives	Amino acids and derivatives	692-04-6	B	286990	198960	218610	171340	147820	186250	191540	233480	232310	204900	278000	214380	332700	319000	374490	450160	435260	431030	333040	219310	306020	C02727	ko00310,ko01100
mws0736	189.12	86	188.116	C8H16N2O3	[M+H]+	N-Glycyl-L-leucine*	Amino acids and derivatives	Amino acids and derivatives	869-19-2	B	112150	100630	92787	79476	102070	83813	79511	91351	75100	48139	57184	58715	56391	51381	51235	75996	78778	62852	73157	85329	73610	C02155	--
mws5041	189.12	86.1	188.116	C8H16N2O3	[M+H]+	L-Glycyl-L-isoleucine*	Amino acids and derivatives	Amino acids and derivatives	19461-38-2	A	70045	87307	83934	77765	76488	67871	73685	65255	66012	52551	47756	46994	49612	44462	47293	57929	69689	52916	68166	65570	58589	--	--
pme0075	188.06	128	189.064	C7H11NO5	[M-H]-	N-Acetyl-L-glutamic acid	Amino acids and derivatives	Amino acids and derivatives	1188-37-0	B	203550	232120	216840	76627	92615	59398	125350	117590	101190	80057	81360	95042	82965	91268	87001	77770	90343	93737	121890	119820	112740	C00624	ko00220,ko01100,ko01110,ko01210,ko01230
mws0193	190.12	127	189.111	C7H15N3O3	[M+H]+	L-Homocitrulline	Amino acids and derivatives	Amino acids and derivatives	1190-49-4	B	64305	78816	65788	79873	88322	72426	84610	100650	78389	139460	106610	112160	131640	133950	136410	150730	179990	173570	98367	118920	126440	C02427	--
Zmyn000453	191.02	111.01	192.027	C6H8O7	[M-H]-	Isocitric Acid	Organic acids	Organic acids	320-77-4	A	8621600	8678800	8522200	18538000	14740000	15015000	14701000	13503000	14884000	24564000	24885000	24501000	23439000	22386000	20658000	19509000	18587000	17974000	17710000	19607000	19324000	C00311	ko00020,ko00630,ko01100,ko01110,ko01200,ko01210,ko01230
mws0281	191.02	111.01	192.027	C6H8O7	[M-H]-	Citric Acid	Organic acids	Organic acids	77-92-9	A	3679000	3603800	3867000	8866700	7011800	7198200	6939300	7756000	8128000	13496000	15029000	17688000	14129000	12538000	13903000	10885000	10856000	11167000	10986000	9514700	9509500	C00158	ko00020,ko00250,ko00630,ko01100,ko01110,ko01200,ko01210,ko01230
Hmjp002337	193.04	133.03	192.033	C10H8O4	[M+H]+	Isoscopoletin (6-Hydroxy-7-Methoxycoumarin)	Lignans and Coumarins	Coumarins	776-86-3	B	53615	48046	72670	35043	43919	28197	37543	52437	31999	55119	57710	55621	50927	28036	47307	98153	83439	114240	62022	51048	92142	C18079	--
pme2993	193.05	133	192.042	C10H8O4	[M+H]+	Scopoletin (7-Hydroxy-5-methoxycoumarin)	Lignans and Coumarins	Coumarins	92-61-5	B	253110	216550	135520	112870	143330	109280	289750	143960	181010	231590	143780	169780	282410	283110	210800	294410	250180	295830	203030	151860	206010	C01752	ko00940,ko01110
mws0277	191.06	85	192.063	C7H12O6	[M-H]-	Quinic Acid	Organic acids	Organic acids	77-95-2	A	3382600	3278500	3043000	6045600	6423900	5898700	5475600	5530600	5936100	9652800	9954200	11173000	9951500	9175800	8311200	7086000	7181100	7761000	7137700	7145500	7186000	C00296	ko00400,ko01100
Xmgn006542	193.05	133.03	194.057	C10H10O4	[M-H]-	Dimethyl Phthalate	Phenolic acids	Phenolic acids	131-11-3	B	482640	538200	612240	583340	746740	644190	548640	425490	392070	194520	195600	217380	215040	247630	253090	165340	196230	162280	429490	436310	433580	C11233	--
mws0014	193.05	134.01	194.058	C10H10O4	[M-H]-	Ferulic acid	Phenolic acids	Phenolic acids	537-98-4	A	1363000	1445600	1302800	1917600	1328800	1272500	985440	1302300	1284300	947220	1028900	973570	1084600	1036400	869320	863940	850380	844430	1160100	1119000	1033600	C01494	ko00940,ko01100,ko01110
mws2104	193.07	99.01	194.079	C7H14O6	[M-H]-	D-Pinitol	Others	Others	10284-63-6	B	27068	40507	38287	48936	55305	46973	26608	23313	16607	33734	27538	38549	38322	18739	22807	47621	48119	34603	40322	41859	38498	C03844	--
pme0534	195.05	74.9	196.058	C6H12O7	[M-H]-	Gluconic acid	Others	Saccharides and Alcohols	526-95-4	A	381980	409480	483800	840200	750920	722440	479210	537380	498660	597580	636020	633010	734290	670500	710540	515240	463020	502850	580670	561650	599750	C00257	ko00030,ko01100,ko01110,ko01200
Zmzn000079	199	78.96	200.009	C4H9O7P	[M-H]-	D-Erythrose-4-phosphate	Others	Saccharides and Alcohols	585-18-2	B	71609	69894	78408	53907	52974	56530	65743	83110	64243	21067	24189	25513	37725	38098	30906	52886	53111	54911	51051	55507	43649	C00279	ko00030,ko00400,ko00710,ko00750,ko00998,ko01100,ko01110,ko01200,ko01230
pmb2640	199.17	181	200.178	C12H24O2	[M-H]-	Lauric acid	Organic acids	Organic acids	143-07-7	A	11780	11061	12858	10515	9019.8	10952	12001	13703	11317	11050	10176	10950	8651.9	10318	9442.6	12051	12332	10369	10803	12125	12432	C02679	ko00061,ko01100,ko01110
pmb0130	203.12	144	202.111	C12H14N2O	[M+H]+	Acetryptine	Alkaloids	Phenolamine	3551-18-6	B	4524.4	7016.4	7734	17111	16302	14580	4493.4	4550.8	4693.7	6618.7	6360.3	4586.8	8854.9	8676.1	10499	4755.5	6528.1	5906.7	9307.7	7221.2	6823.4	--	--
mws5037	203.14	86.1	202.132	C9H18N2O3	[M+H]+	L-Alanyl-L-leucine	Amino acids and derivatives	Amino acids and derivatives	3303-34-2	B	86719	87467	92313	57650	55792	56693	68961	67751	49072	27395	42111	27691	30612	32312	31146	30494	33790	30308	49252	46945	55619	--	--
NK10251888	203.15	70.07	202.143	C8H18N4O2	[M+H]+	NG,NG-Dimethyl-L-arginine	Amino acids and derivatives	Amino acids and derivatives	30315-93-6	B	68705	51558	48827	76844	66551	75108	65712	85565	86723	77372	85786	83708	59305	76952	93522	99938	89416	95864	85903	79238	81031	C03626	--
mws0018	203.22	83	202.216	C10H26N4	[M+H]+	Spermine	Alkaloids	Phenolamine	71-44-3	A	44677000	48753000	45838000	48710000	46527000	50017000	45918000	53640000	52019000	53769000	51422000	54112000	54619000	49193000	48968000	48634000	48642000	42550000	44348000	52457000	45656000	C00750	ko00330,ko00410,ko00480,ko01100
mws0282	203.08	116.05	204.09	C11H12N2O2	[M-H]-	L-Tryptophan	Amino acids and derivatives	Amino acids and derivatives	73-22-3	A	7649100	7841700	7744400	6683700	6908000	6744200	8173100	8205200	8369800	6684500	6689300	6695900	5635200	5703600	5751300	8519800	8723800	8732600	7317000	7582700	7583200	C00078	ko00260,ko00380,ko00400,ko00901,ko00966,ko00970,ko00998,ko01100,ko01110,ko01210,ko01230
Zmtn001464	204.03	160.04	205.038	C10H7NO4	[M-H]-	4,8-Dihydroxyquinoline-2-carboxylic acid	Organic acids	Organic acids	59-00-7	A	434540	478090	414020	344190	295990	327620	342010	391380	294860	437060	407170	382920	399890	324130	436620	490730	463480	443960	470040	418130	443890	C02470	ko00380
pmb0818	206.1	147.5	205.074	C11H11NO3	[M+H]+	Methoxyindoleacetic acid	Alkaloids	Plumerane	3471-31-6	B	286610	322500	293130	269030	250670	253190	329740	317070	301730	247440	268290	282140	219150	219680	200400	329350	330330	351700	295890	287550	287730	C05660	ko00380
Lmrn003201	204.07	158.06	205.074	C11H11NO3	[M-H]-	Indole-3-lactic acid	Organic acids	Organic acids	1821-52-9	B	12326	22790	19826	21843	20978	25820	21987	20731	20685	22484	27734	23776	28159	25958	26940	29587	26332	31439	26345	26126	16805	C02043	--
pme1261	206.14	76	205.131	C9H19NO4	[M+H]+	D-Panthenol	Others	Saccharides and Alcohols	81-13-0	B	41432	43251	38198	113550	90236	114720	448020	378940	395170	37309	38538	22439	297510	383410	388480	89046	75663	104140	186930	180180	161020	C05944	ko00770
pmb1587	207.14	165.2	206.131	C13H18O2	[M+H]+	4-Hydroxy-3,5-diisopropylbenzaldehyde	Phenolic acids	Phenolic acids	10537-86-7	B	50331	39583	45344	35621	23915	27251	29626	38593	35263	12108	14039	13059	14020	9741.3	12462	13474	18744	21850	24480	25982	23824	--	--
Lmln010063	205.16	189.13	206.167	C14H22O	[M-H]-	2,6-Di-t-butylphenol	Phenolic acids	Phenolic acids	128-39-2	A	2088500	2111300	2349000	1737500	1955700	2017700	2518400	2359800	2333300	2230100	2457900	2187300	2247400	2229500	2186700	2057700	2000100	2067300	2104900	2428900	2458900	--	--
pmb2620	207.07	133.1	208.074	C11H12O4	[M-H]-	3,4-Dimethoxycinnamic acid	Phenolic acids	Phenolic acids	14737-89-4	A	1553200	1755600	1923500	1622600	2277400	1845900	1819000	1353700	1269700	1247000	1279500	1339400	881220	941010	1067100	862560	1096500	900690	1416900	1532300	1528300	--	--
mws1212	209.08	177.3	208.074	C11H12O4	[M+H]+	Methyl ferulate	Phenolic acids	Phenolic acids	2309-07-1	A	2242500	2775200	3045000	2657500	3802200	3147900	2863200	2190200	2129500	2028000	2310700	2429800	1636800	1856300	1800700	1820800	2160100	1986000	2515100	2759900	2872300	--	--
Zmpn000199	209.03	85.03	210.038	C6H10O8	[M-H]-	D-Galactaric acid*	Others	Saccharides and Alcohols	526-99-8	A	833710	951720	936260	993670	936850	1005400	835550	838980	847790	607430	593310	629750	822540	739450	770830	827820	846070	943580	841960	780550	851390	C00879	ko00053,ko01100
Zmyn000108	209.03	85.03	210.038	C6H10O8	[M-H]-	D-Saccharic acid*	Others	Saccharides and Alcohols	87-73-0	A	887080	919200	902800	1044100	996700	900360	849290	878420	876810	613980	623200	604200	878330	803700	822380	819820	813820	879770	879530	871250	877140	C00818	ko00053,ko01100
pme0170	217.13	158	216.122	C8H16N4O3	[M+H]+	N-Acetyl-L-Arginine	Amino acids and derivatives	Amino acids and derivatives	155-84-0	B	86184	63552	58312	94967	80961	80152	82592	81651	75873	78871	86413	81570	39663	39127	39197	74322	82743	75622	77281	74538	68870	--	--
mws5045	215.17	169.16	216.173	C12H24O3	[M-H]-	12-Hydroxydodecanoic acid	Lipids	Free fatty acids	505-95-3	A	7764.5	6575	8169.4	6472.8	4043.2	5292.7	9619.9	6155.1	8815.1	8170.7	9191	7151.4	8149.4	5659.5	5546	4284	6767.2	6318.7	6855.2	5925.4	6573.4	C08317	--
mws0677	219.11	160	218.106	C12H14N2O2	[M+H]+	N-Acetyl-5-hydroxytryptamine	Alkaloids	Alkaloids	1210-83-9	B	71333	72011	49060	85549	73628	71404	63408	57877	69109	62338	63818	54122	59235	61592	51793	83188	94447	110770	69733	70317	84514	C00978	ko00380,ko01100
mws1337	220.12	202.1	219.111	C9H17NO5	[M+H]+	D-Pantothenic Acid	Others	Vitamin	79-83-4	A	6781300	6096800	6654200	6415300	7015700	6820900	7823900	6858000	6531400	4478900	4210700	4245900	5434000	6067700	5776600	6077300	6905400	6924300	6661700	6868000	6024400	C00864	ko00410,ko00770,ko01100,ko01110
pme1228	221.09	204	220.085	C11H12N2O3	[M+H]+	5-Hydroxy-L-tryptophan	Amino acids and derivatives	Amino acids and derivatives	56-69-9	B	38605	30649	34021	23483	35386	34804	37214	39737	31201	38872	30546	36346	35400	33631	34660	40850	29156	28419	30257	33361	39432	C00643	ko00380,ko01100
pme2755	222	144	221.09	C8H15NO6	[M+H]+	N-Acetyl-D-glucosamine	Others	Saccharides and Alcohols	7512-17-6	B	1059100	1156100	1034300	1059600	1040600	991670	1100900	1140400	1125700	1199300	1175600	1218300	1226100	1123200	1047600	1214400	1080700	1172200	1001100	1212000	1113300	C00140	ko00520,ko01100,ko02010
mws2608	222.1	84.05	221.09	C8H15NO6	[M+H]+	N-Acetyl-D-galactosamine	Others	Saccharides and Alcohols	1811-31-0	B	1027600	817310	893300	783940	896180	767200	1025200	969510	826130	1105200	985830	1310700	1134000	794440	920650	877150	927180	839610	1079800	1167700	833980	C01132	ko00052,ko01100
mws4174	222.1	138	221.09	C8H15NO6	[M+H]+	N-Acetyl-D-mannosamine	Others	Saccharides and Alcohols	7772-94-3	B	86194	100480	94623	75766	62077	64714	67656	69721	56633	49241	79489	48286	83860	70560	86520	78878	89610	102330	74913	64103	75473	C00645	ko00520,ko01100
mws5042	223.11	120.09	222.1	C11H14N2O3	[M+H]+	L-Glycyl-L-phenylalanine	Amino acids and derivatives	Amino acids and derivatives	721-66-4	A	60600	40536	46287	39278	49950	40785	38458	35893	32728	28949	24778	22838	28407	24661	22573	43362	30773	14298	25310	28112	46519	--	--
mws0520	224.09	136	223.084	C11H13NO4	[M+H]+	N-Acetyl-L-tyrosine	Amino acids and derivatives	Amino acids and derivatives	537-55-3	B	46428	38186	40308	48308	67834	52821	39291	34989	34255	20983	24205	19923	21911	23200	22287	43348	29266	35722	39005	50823	45612	--	--
mws4085	223.06	193	224.068	C11H12O5	[M-H]-	Sinapic acid	Phenolic acids	Phenolic acids	530-59-6	A	120050	110370	103850	151720	118540	97945	69261	104670	84538	101840	108680	135630	99338	109220	83364	127700	159480	185120	127800	104930	93568	C00482	ko00940,ko01100,ko01110
pmb2643	225.19	207	226.193	C14H26O2	[M-H]-	Myristoleic acid	Lipids	Free fatty acids	544-64-9	B	3576.8	5664.8	4455.8	4851.4	4613.9	2965.2	4029.9	8846.3	6125	3588.5	3861.5	3093.3	4564.6	4073.3	4743.4	3135.7	6419.8	3760	3469.6	3639.4	2521.9	C08322	--
pme1194	228.1	112	227.091	C9H13N3O4	[M+H]+	2'-Deoxycytidine	Nucleotides and derivatives	Nucleotides and derivatives	951-77-9	B	14699	9312.9	17324	24752	17225	33697	26478	24744	36713	55615	52344	41136	27551	28473	40173	30012	31685	33718	26506	27760	22242	C00881	ko00240,ko01100,ko02010
Zmjn003398	227.13	183.14	228.136	C12H20O4	[M-H]-	2-Dodecenedioic acid	Lipids	Free fatty acids	6402-36-4	A	120710	119280	112560	120340	124520	119530	127610	127240	124920	125180	128380	119720	110020	108470	109050	111680	117080	112190	122610	122530	121050	C16308	ko00592,ko01110
mws0119	227.2	227.2	228.209	C14H28O2	[M-H]-	Myristic Acid	Lipids	Free fatty acids	544-63-8	A	23108000	22676000	23866000	25914000	19627000	19008000	23815000	35394000	31310000	29401000	29769000	28673000	26717000	28138000	26778000	29367000	29293000	29695000	29968000	28288000	28419000	C06424	ko00061,ko01100
Lmhp001670	231.16	72.08	231.17	C11H22N2O3	[M+H]+	L-Valyl-L-Leucine	Amino acids and derivatives	Amino acids and derivatives	3989-97-7	B	53426	48539	47292	36332	52458	37568	40318	47542	34072	31958	21988	28365	24243	29035	19315	30479	31098	40211	33654	31044	36388	--	--
Hmlp001371	235.11	120.08	234.1	C12H14N2O3	[M+H]+	Cyclo(Tyr-Ala)	Amino acids and derivatives	Amino acids and derivatives	21754-26-7	B	38868	37374	45570	22993	19962	27293	14218	16357	14288	12821	10162	10187	9029.1	9035.7	6940.6	15520	13917	8204.1	24806	15158	22401	--	--
pmn001669	237.08	147	238.084	C12H14O5	[M-H]-	Methyl sinapate	Phenolic acids	Phenolic acids	20733-94-2	A	890480	1051700	1160900	1710800	2308300	2014100	1324400	985320	1067400	1592700	1691800	1763700	1458600	1594200	1676900	2679100	3059500	2665800	1667000	1777100	1777000	--	--
mws0221	241.03	152	240.024	C6H12N2O4S2	[M+H]+	L-Cystine	Amino acids and derivatives	Amino acids and derivatives	56-89-3	B	21255	15387	13996	14986	22672	24681	15585	9935.4	16773	19523	21779	29803	19550	17799	22265	13174	18143	17757	23895	15189	11238	C00491	ko00270,ko01100,ko02010
pme2827	239	223	240.245	C16H32O	[M-H]-	Palmitaldehyde	Others	Others	629-80-1	A	9388600	9503700	9982600	8061800	9290400	8471800	9420400	9432200	8506900	8624400	8635900	9446000	8420400	8794000	10159000	8790600	10396000	9362200	19814000	20491000	20787000	C00517	ko00071
pme0264	243.1	127	242.09	C10H14N2O5	[M+H]+	Thymidine	Nucleotides and derivatives	Nucleotides and derivatives	50-89-5	B	19618	24747	26535	21550	25654	26581	32017	46648	26071	13983	17288	15295	16301	16975	12410	24647	27450	19970	26564	28079	32539	C00214	ko00240,ko01100
mws0359	241.22	241.22	242.225	C15H30O2	[M-H]-	Pentadecanoic Acid	Lipids	Free fatty acids	1002-84-2	A	418120	409880	345590	396620	311580	277830	353420	665000	536380	525190	528780	513020	527620	447860	512020	514650	480400	493670	718000	696410	647910	C16537	--
pme3732	244.09	112	243.086	C9H13N3O5	[M+H]+	Cytidine	Nucleotides and derivatives	Nucleotides and derivatives	65-46-3	B	160990	169430	185750	144630	159640	170810	171980	159210	190890	203960	194080	174850	142160	131380	132470	259960	268400	278820	227830	208010	180220	C00475	ko00240,ko01100,ko02010
mws0248	243.06	110	244.07	C9H12N2O6	[M-H]-	Uridine	Nucleotides and derivatives	Nucleotides and derivatives	58-96-8	A	95640	116010	131600	65410	80730	76768	101870	115810	91155	64910	90898	92333	63323	57828	80451	207860	233430	243420	130020	113570	112950	C00299	ko00240,ko01100,ko02010
pme2266	245.1	227	244.088	C10H16N2O3S	[M+H]+	Biotin	Others	Vitamin	58-85-5	B	75248	65957	71061	70432	72811	48252	86539	80034	85788	49356	38960	56026	82673	56007	78022	61740	83247	85137	70846	82617	68554	C00120	ko00780,ko01100,ko02010
Lmhp002031	245.18	86.1	245.186	C12H24N2O3	[M+H]+	L-Leucyl-L-Leucine	Amino acids and derivatives	Amino acids and derivatives	3303-31-9	B	36072	64912	57273	45113	45521	43433	42901	42439	45095	23790	20832	14932	27879	26337	21016	32198	26906	31471	26840	30930	40011	--	--
pma1840	250.14	147	250.144	C14H20NO3+	[M]+	4-Coumaroylcholine	Alkaloids	Alkaloids	-	B	46431	38376	41682	41751	44771	52859	46552	39816	50422	47132	40925	51999	41107	45462	35027	28496	18792	24656	39366	51673	36061	--	--
pme3961	252.11	136	251.102	C10H13N5O3	[M+H]+	2'-Deoxyadenosine	Nucleotides and derivatives	Nucleotides and derivatives	958-09-8	B	74395	70314	79686	102250	80844	89317	166030	162030	137710	71865	63403	69125	48411	36340	38995	114840	113680	105350	99713	101850	104750	C00559	ko00230,ko01100,ko02010
mws0361	253.22	235.19	254.225	C16H30O2	[M-H]-	Palmitoleic Acid	Lipids	Free fatty acids	373-49-9	A	8817.5	9337.6	7339.1	7742.3	6620.2	5508.4	7996.1	23128	12746	7209.6	6448	6999.8	8892.8	5169.8	5384.1	6592.2	8033.4	5317.2	6016.4	6442	6186.8	C08362	ko00061
pma3101	256.2	124.1	256.082	C11H14NO6+	[M+H]+	Nicotinate D-ribonucleoside	Others	Vitamin	17720-18-2	A	2433800	2325900	2404500	1985500	1979100	2071700	2384600	2207600	2001300	2351000	2596900	2486800	2580400	2670800	2926000	3157200	3538700	3715700	3067300	2599600	2487200	C05841	ko00760,ko01100
mws0120	258.11	104.11	257.103	C8H20NO6P	[M+H]+	Choline Alfoscerate	Lipids	PC	28319-77-9	A	566670	525960	469410	283160	274980	259420	342560	343380	294970	146510	168220	121220	177360	146640	172400	253190	248320	275390	322310	313150	246600	C00670	ko00564,ko00565
Zmyn000110	258.04	78.96	259.046	C6H14NO8P	[M-H]-	D-Glucosamine 1-phosphate	Others	Saccharides and Alcohols	2152-75-2	B	79044	71922	71245	69338	72558	74492	56037	60471	60642	15485	12822	17318	30983	32680	32725	33296	34266	36467	43961	45286	47275	C06156	ko00520,ko01100
mws0866	259.02	97	260.03	C6H13O9P	[M-H]-	D-Glucose 6-phosphate*	Others	Saccharides and Alcohols	56-73-5	A	843010	834740	804870	1042400	1139800	1244600	857490	882040	902120	846770	829130	869840	779670	888420	861560	741010	715950	704780	814720	816020	806600	C00092	ko00500,ko00562,ko00998,ko01100,ko01110
pme3313	259	97	260.03	C6H13O9P	[M-H]-	D-Fructose 6-phosphate*	Others	Saccharides and Alcohols	643-13-0	A	907980	861970	957040	1304800	1326500	1401300	939750	991510	1011500	923110	885960	947910	854840	858520	996430	839810	873590	849050	883630	891310	837900	C00085	ko00052,ko00500,ko00710,ko01100,ko01110,ko01200
mws1090	259.02	97	260.03	C6H13O9P	[M-H]-	Glucose-1-phosphate*	Others	Saccharides and Alcohols	59-56-3	A	867580	844880	865920	1099300	1127600	1248100	907320	891240	904880	839810	841430	858270	775660	856810	837940	803820	736120	771740	808290	851810	859310	C00103	ko00010,ko00040,ko00052,ko00500,ko00520,ko00523,ko00561,ko01100,ko01110
Lmtn004049	263.13	204.12	264.136	C15H20O4	[M-H]-	Abscisic acid	Organic acids	Organic acids	21293-29-8	A	65799	65319	66640	63840	56106	63393	40059	41463	37474	91003	95495	96811	148690	150600	160600	95698	95997	88487	83992	83338	93390	C06082	ko00906,ko01100,ko01110,ko04075
Lmhp002001	265.15	72.08	265.155	C14H20N2O3	[M+H]+	L-Valyl-L-Phenylalanine	Amino acids and derivatives	Amino acids and derivatives	3918-92-1	B	15906	25554	31185	13696	15615	16272	23069	22179	17510	7951	19101	6464.3	11024	10747	6002.7	11818	12292	12175	16711	11849	10548	--	--
Hmsn000210	133.01	115.01	266.224	C17H30O2	[M-H]-	Methyl 7,10-hexadecadienoate	Lipids	Free fatty acids	-	A	3887200	3726000	4340500	4922100	4815400	4617200	4278300	4530200	5604300	5646600	5549500	6009500	6589800	6303700	5553700	5910300	6608600	6422500	5269800	5584600	5315100	--	--
pme1184	268.1	152	267.097	C10H13N5O4	[M+H]+	2'-Deoxyguanosine	Nucleotides and derivatives	Nucleotides and derivatives	961-07-9	B	38068	41395	36050	106120	107180	117290	289760	262480	244790	85105	78277	92611	27328	28671	33348	517330	511240	482930	169980	168060	178970	C00330	ko00230,ko01100,ko02010
pme0230	268.1	136.06	267.097	C10H13N5O4	[M+H]+	Adenosine	Nucleotides and derivatives	Nucleotides and derivatives	58-61-7	A	11573000	10817000	11288000	10061000	9608700	9625800	11504000	11992000	11632000	6402100	6061200	5912600	4792300	4871700	4593900	15023000	16717000	16300000	10279000	11355000	9865000	C00212	ko00230,ko01100,ko02010
mws1060	267.07	135	268.081	C10H12N4O5	[M-H]-	9-(Arabinosyl)hypoxanthine	Nucleotides and derivatives	Nucleotides and derivatives	7013-16-3	A	93523	107030	106330	133590	143330	146820	354540	379460	346180	131860	152040	137830	47949	62171	58667	620190	641900	593900	259600	249340	250150	--	--
pmp000086	269.1	177.05	268.095	C13H16O6	[M+H]+	1-Feruloyl-sn-glycerol	Phenolic acids	Phenolic acids	-	B	99789	130480	123750	170050	193700	133160	137350	96247	129780	122960	119180	100810	88474	91278	75697	84369	94965	66666	141420	116350	102970	--	--
pmp000087	269.1	177.05	268.095	C13H16O6	[M+H]+	2-Feruloyl-sn-glycerol	Phenolic acids	Phenolic acids	-	B	151840	171620	95621	158690	88822	152020	122510	104950	159850	70984	122340	80743	42936	68261	48244	44545	72507	78136	125640	97001	137620	--	--
mws0383	267.23	267.23	268.24	C17H32O2	[M-H]-	Cis-10-Heptadecenoic Acid	Lipids	Free fatty acids	29743-97-3	A	388670	519910	401140	403060	370500	322510	482590	1443400	514220	534090	341030	344280	423750	375450	405050	298920	350620	243740	401810	422550	309910	--	--
Lmmn003323	271.23	225.22	272.235	C16H32O3	[M-H]-	2-Hydroxyhexadecanoic acid	Organic acids	Organic acids	764-67-0	A	181250	181420	177100	198350	155350	148770	181540	227770	219310	238930	223500	220170	225160	221710	222530	221530	270510	232670	213140	221450	202920	--	--
pmp001264	274.27	256.27	273.267	C16H35NO2	[M+H]+	Hexadecylsphingosine	Lipids	Sphingolipids	-	A	4445200	5323100	5799800	5518200	5200600	5214500	5084700	7143600	6427700	6096500	6299800	5504200	6383400	5613100	6260600	6014500	5877100	6351600	6472500	6223600	6049700	--	--
pmb1574	277.2	93	276.209	C18H28O2	[M+H]+	9,12-Octadecadien-6-Ynoic Acid	Lipids	Glycerol ester	61481-29-6	B	32175	31759	30658	17684	20303	16234	16666	22587	20338	10912	15030	11953	14370	16717	9531.8	17417	18529	17432	19795	22207	18909	--	--
mws1038	277.12	146	278.13	C11H22N2O4S	[M-H]-	Pantetheine	Others	Others	496-65-1	A	111810	70134	75028	77409	104530	89148	76117	117280	85235	52771	53622	45799	56010	58376	50035	72466	60301	56631	86648	73418	67705	C00831	ko00332,ko00770,ko01110
Lmlp012720	279.16	149.02	278.152	C16H22O4	[M+H]+	Dibutyl phthalate	Phenolic acids	Phenolic acids	84-74-2	A	39673000	38664000	39561000	38533000	34637000	36508000	38822000	39732000	37079000	36822000	40575000	36858000	36268000	38317000	41606000	41212000	40720000	40688000	40261000	38847000	38195000	C14214	--
pmb0889	279.23	95.1	278.225	C18H30O2	[M+H]+	Punicic acid (9Z,11E,13Z-octadecatrienoic acid)	Lipids	Free fatty acids	544-72-9	A	446140	421730	433940	304360	314180	294870	366810	391440	362970	298660	368090	329720	283190	314420	282300	372690	375180	391290	381740	330310	345330	C08364	--
mws0367	277.22	277.22	278.225	C18H30O2	[M-H]-	α-Linolenic Acid*	Lipids	Free fatty acids	463-40-1	A	45531000	44437000	45688000	33145000	33868000	32798000	38889000	37825000	38245000	39028000	40552000	38501000	35946000	38046000	37321000	37358000	36702000	39380000	40722000	40411000	40791000	C06427	ko00592,ko01040,ko01100,ko01110
pmb1650	279.2	149.4	278.225	C18H30O2	[M+H]+	Octadeca-11E,13E,15Z-trienoic acid	Lipids	Glycerol ester	25575-00-2	A	15394000	15365000	15102000	14815000	13617000	14465000	14778000	16512000	14952000	15117000	15778000	14599000	15386000	14311000	16316000	17214000	16528000	15580000	16452000	15956000	15447000	--	--
mws0366	277.22	277.22	278.225	C18H30O2	[M-H]-	γ-Linolenic Acid*	Lipids	Free fatty acids	506-26-3	A	44633000	44981000	45276000	33898000	32255000	34268000	39091000	37436000	37040000	39231000	40821000	38175000	36223000	37874000	37520000	35240000	36335000	38760000	39481000	38146000	40918000	C06426	ko00591,ko01040,ko01100
mws0629	281.11	166	280.106	C13H16N2O5	[M+H]+	L-Aspartyl-L-Phenylalanine	Amino acids and derivatives	Amino acids and derivatives	13433-09-5	B	30021	13730	20714	21629	19873	20056	24253	23330	24404	18110	12741	24735	24960	23769	23136	23537	34101	26515	19815	21567	22054	--	--
mws1491	279.23	279.23	280.24	C18H32O2	[M-H]-	Linoleic acid	Lipids	Free fatty acids	60-33-3	A	23045000	22609000	21424000	14336000	15852000	13788000	17725000	18131000	17583000	19090000	20690000	18948000	17502000	17494000	17440000	20936000	21144000	20917000	21704000	21348000	19988000	C01595	ko00591,ko01040,ko01100
YC512118	282.28	247.24	281.272	C18H35NO	[M+H]+	Oleamide (9-Octadecenamide)	Lipids	Free fatty acids	301-02-0	A	275060	199820	324170	200070	213290	182550	184250	239970	430550	81970	166390	211780	143120	159560	217270	138710	161770	250440	206190	180620	187710	C19670	--
mws0396	281.25	281.25	282.256	C18H34O2	[M-H]-	Elaidic Acid*	Lipids	Free fatty acids	112-79-8	A	17430000	17492000	17052000	13287000	13827000	13082000	25752000	29228000	27528000	19110000	19047000	19369000	13975000	13665000	13454000	33698000	39703000	37232000	22427000	22163000	20975000	C01712	--
mws2623	281.25	281.25	282.256	C18H34O2	[M-H]-	11-Octadecanoic acid(Vaccenic acid)*	Lipids	Free fatty acids	506-17-2	A	5900300	5718200	5749700	4357500	4560000	4121900	8763500	9561000	9460600	6086300	6466000	6561100	4581500	4286100	4391500	11740000	13980000	12821000	7331900	7390500	7022900	C21944	--
pme1178	284.1	152	283.092	C10H13N5O5	[M+H]+	Guanosine	Nucleotides and derivatives	Nucleotides and derivatives	118-00-3	A	816420	758730	727660	1262900	1293500	1231800	2375900	2323000	2247900	1687000	1777100	1779700	615990	699500	654440	4874100	4947100	4882300	2126900	2118200	2060000	C00387	ko00230,ko01100,ko02010
mws0668	283.07	151	284.076	C10H12N4O6	[M-H]-	Xanthosine	Nucleotides and derivatives	Nucleotides and derivatives	146-80-5	A	101860	89928	111980	113190	100080	83650	115770	120070	110010	159020	186110	167950	86945	95327	84372	183050	210970	219250	123510	139930	124330	C01762	ko00230,ko00232,ko01100,ko01110,ko02010
mws1489	283.26	283.26	284.272	C18H36O2	[M-H]-	Stearic Acid	Lipids	Free fatty acids	57-11-4	A	1866600	1086100	1127400	1072700	2167500	1186800	1235500	1224100	1995100	2072800	2583500	2178900	2279600	2383300	2187500	2249700	2310000	2189100	1999400	2195900	2091500	C01530	ko00061,ko01040
mws1521	285.1	121.03	286.105	C13H18O7	[M-H]-	Salicin	Phenolic acids	Phenolic acids	138-52-3	B	16157	15556	19188	20151	14386	21453	19426	17589	13641	11495	18057	14391	12924	11653	25406	15581	21655	21988	21737	16868	18456	C01451	ko00010
pmn001511	285.1	123	286.105	C13H18O7	[M-H]-	3-Hydroxy-5-Methylphenol-1-O-Glucoside	Phenolic acids	Phenolic acids	-	B	29396	24203	23549	31547	33760	28923	30638	28014	22361	29048	28902	18051	27110	21766	24725	35647	39433	36835	32397	30261	37995	--	--
pmn001686	287.22	241.22	288.23	C16H32O4	[M-H]-	10,16-Dihydroxypalmitic acid	Lipids	Free fatty acids	3233-90-7	A	6668.2	9164	7649.9	4245.4	4170.7	4248.3	10596	11069	10547	5221.6	6106.2	6317.9	5180	4586.5	4318	8039.8	8587.7	7384.3	9036.8	7450.7	7782.1	C08285	ko00073
pmb3081	289	97	290.004	C6H11PO11	[M-H]-	Glucarate O-Phosphoric acid	Others	Saccharides and Alcohols	-	B	6709300	6405900	7483000	11093000	11242000	9004300	8882400	10939000	11254000	23447000	23924000	26980000	15975000	15836000	19091000	11997000	11406000	12366000	14085000	14741000	14921000	--	--
pme3163	289	97	290.04	C7H15O10P	[M-H]-	D-Sedoheptuiose 7-phosphate	Others	Saccharides and Alcohols	2646-35-7	B	6395000	5328200	7665000	10321000	9929400	7837300	8825200	11185000	10786000	21460000	21665000	25444000	15213000	14015000	18085000	12442000	11035000	10871000	12338000	12963000	13641000	--	--
pmb2657	289.1	97.1	290.123	C10H18N4O6	[M-H]-	Argininosuccinic acid	Organic acids	Organic acids	2387-71-5	B	31168	19333	23642	38549	34498	39455	38569	37365	44708	87866	89314	88675	56009	60738	55718	40405	45360	37503	41541	41892	45180	C03406	ko00220,ko00250,ko01100,ko01110,ko01230
pmb0885	291	190.9	290.188	C18H26O3	[M+H]+	4-Oxo-9Z,11Z,13E,15E-Octadecatetraenoic Acid	Lipids	Free fatty acids	-	A	112190	101120	99178	109410	106100	107830	79806	82209	84964	45710	43694	45511	36706	36659	39796	58144	55996	61274	71861	72095	76655	--	--
pmb2792	293.21	193.1	294.219	C18H30O3	[M-H]-	13-Hydroxy-6,9,11-octadecatrienoic acid	Lipids	Free fatty acids	74784-20-6	A	74563	102850	84897	61826	69829	83422	83099	106570	86683	106160	153910	93016	120550	78426	113360	99955	70652	80952	90468	89985	90535	--	--
pmb2787	293.21	275.1	294.219	C18H30O3	[M-H]-	9-Oxo-10E,12Z-octadecadienoic acid	Lipids	Free fatty acids	54232-59-6	A	62505	62768	62110	39000	36818	35631	24260	30302	24434	23426	23763	22541	19749	21714	23324	21137	21186	19868	32292	30108	31139	C14766	ko00591
Zmpn003368	293.21	195.14	294.219	C18H30O3	[M-H]-	13S-Hydroxy-9Z,11E,15Z-octadecatrienoic acid	Lipids	Free fatty acids	87984-82-5	A	171780	171470	174080	123130	123380	125500	110590	112430	108050	90722	97167	88631	78263	85170	81535	72552	82856	79597	112880	119740	113520	C16316	ko00592
Lmqp000329	296.07	104.11	295.056	C8H14N3O7P	[M+H]+	5-Aminoimidazole ribonucleotide	Nucleotides and derivatives	Nucleotides and derivatives	25635-88-5	B	157780	172660	158170	177990	171280	160030	162680	176340	153770	46425	55313	46246	80030	69752	74589	132540	152650	157810	122920	155900	155510	--	--
Lmbn005662	295.23	171.1	296.235	C18H32O3	[M-H]-	9(10)-EpOME;(9R,10S)-(12Z)-9,10-Epoxyoctadecenoic acid	Lipids	Free fatty acids	16833-56-0	A	121050	120390	127560	100740	102260	104700	113110	127940	118360	156240	166780	175680	116010	132850	112750	114630	122630	119720	127110	121260	126460	C14825	ko00591,ko01100
Lmbn005369	295.23	195.14	296.235	C18H32O3	[M-H]-	13(S)-HODE;13(S)-Hydroxyoctadeca-9Z,11E-dienoic acid*	Lipids	Free fatty acids	10219-69-9	A	212720	215790	219490	189650	188830	189040	201160	211710	214600	196930	205790	199220	175080	170480	169180	194150	201430	199100	205460	200650	200190	C14762	ko00591
Rfmb091	295.23	195.14	296.235	C18H32O3	[M-H]-	9S-Hydroxy-10E,12Z-octadecadienoic acid*	Lipids	Free fatty acids	15514-85-9	A	244540	237880	248870	204260	220230	212080	226820	235990	240040	232430	238890	232990	190730	190020	190770	212590	229360	227370	232200	236080	224360	C14767	ko00591
pme1474	298.1	136	297.09	C11H15N5O3S	[M+H]+	5'-Deoxy-5'-(methylthio)adenosine	Nucleotides and derivatives	Nucleotides and derivatives	2457-80-9	A	19051000	18609000	17635000	21751000	23162000	23155000	19806000	18261000	18795000	13543000	14867000	16004000	15464000	15661000	15479000	16108000	17287000	17698000	17915000	19916000	20431000	C00170	ko00270,ko00908,ko01100
pmb0197	298.1	166.3	297.107	C11H15N5O5	[M+H]+	N7-Methylguanosine	Nucleotides and derivatives	Nucleotides and derivatives	20244-86-4	B	25329	38037	27660	16032	18982	17181	25226	23376	19328	23675	17091	18964	24184	31991	19982	41044	28552	36762	20456	22289	28435	C20674	--
Lmln001195	297.1	135.07	298.105	C14H18O7	[M-H]-	Picein (4-Acetylphenyl-glucoside)	Phenolic acids	Phenolic acids	530-14-3	B	15719	20234	20257	5349.7	9035.5	8099.5	9074.9	11966	13087	13233	15888	17535	14303	15399	22286	18396	18696	15837	19374	19016	14456	C10720	--
Hmyn000254	297.12	59.01	298.12	C18H18O4	[M-H]-	Tababiphenyl C	Others	Others	1644433-50-0	A	250090	240940	249160	307060	277870	353370	195620	196240	220380	262040	203030	196940	244760	225700	188050	227730	304250	326970	255250	380860	334020	--	--
Zmyn004714	297.24	183.14	298.251	C18H34O3	[M-H]-	Ricinoleic acid	Lipids	Free fatty acids	141-22-0	A	73592	84752	80419	45141	49066	49976	46795	47037	42394	60132	64932	56287	43057	40728	39965	82782	88016	81695	61487	59227	58915	C08365	--
pmf0297	297.32	183.1	298.324	C20H42O	[M-H]-	1-Eicosanol	Lipids	Free fatty acids	629-96-9	B	77898	77849	81953	37833	49020	45447	47136	41966	35966	48747	54236	48093	36888	38513	37074	72580	81791	75564	54054	52728	57794	--	--
mws0058	299.06	284	300.063	C16H12O6	[M-H]-	Diosmetin (5,7,3'-Trihydroxy-4'-methoxyflavone)*	Flavonoids	Flavonoid	520-34-3	A	3591.4	6615.9	4660.1	13383	11600	7716.8	8799.3	10383	13202	22019	23621	23603	29981	43669	40710	29814	35049	34641	17578	19069	18481	C10038	--
Zmhn003257	299.06	284.04	300.063	C16H12O6	[M-H]-	5,7,2'-Trhiyroxy-8-methoxyflavone*	Flavonoids	Flavonoid	-	A	3514.4	3128	3075.6	11610	6224.3	5179.7	7346.5	5693.9	12369	19608	14460	19054	23639	32052	32472	17561	27898	25982	10178	15156	13477	--	--
Zmhn001358	299.08	137.02	300.084	C13H16O8	[M-H]-	4-O-Glucosyl-4-hydroxybenzoic acid	Phenolic acids	Phenolic acids	-	A	572760	492900	537800	376370	337170	364910	575050	545800	548940	501420	484520	417650	446410	456780	439750	398250	366050	343340	462030	489390	477270	--	--
Zmhn001926	299.08	137.02	300.084	C13H16O8	[M-H]-	1-O-Salicyl-D-glucose	Phenolic acids	Phenolic acids	60517-74-0	A	602140	513780	519700	328760	339770	368550	573240	556310	563920	466680	522090	503550	448350	488470	428830	375650	395800	390430	424660	462190	446610	--	--
pmb3142	299.1	137.1	300.085	C13H16O8	[M-H]-	Salicylic acid-2-O-glucoside	Phenolic acids	Phenolic acids	10366-91-3	A	412880	487370	443700	390500	392220	385500	606880	554570	533880	444510	522980	490180	619400	488940	515900	470530	510040	534640	525090	543390	468380	--	--
pme2816	301.2	209.2	300.209	C20H28O2	[M+H]+	4-Oxoretinol	Others	Vitamin	62702-55-0	B	23527	24191	21037	24609	21893	25594	17969	17592	18514	9658.1	8624.4	9778	8842.4	9724.3	9500	13521	16102	16453	14143	18445	18747	C16683	--
Zmyn005384	299.26	253.26	300.266	C18H36O3	[M-H]-	2R-Hydroxyoctadecanoic Acid	Lipids	Free fatty acids	26633-48-7	A	7920.7	8693.1	7930.4	29915	10108	8055.9	9428.4	28298	25659	29923	30265	32621	32244	28142	30637	29490	31271	28755	24670	27981	24286	C03042	--
Lmqn008288	299.26	299.26	300.267	C18H36O3	[M-H]-	3-Hydroxyoctadecanoic Acid	Lipids	Free fatty acids	45261-96-9	A	452280	475080	436450	402510	515310	527610	523180	466140	448270	489100	435700	405800	405960	381250	433110	574240	562890	548380	518310	525130	483760	--	--
pmb3079	300.05	96.9	301.056	C8H16NO9P	[M-H]-	N-Acetyl-D-glucosamine-1-phosphate	Others	Saccharides and Alcohols	6866-69-9	B	68885	82808	54458	75244	70014	55143	49448	50171	42924	37418	48709	58287	64483	59624	24118	44952	47121	63460	89364	50787	64777	C04256	--
mws0463	301.07	164	302.079	C16H14O6	[M-H]-	Hesperetin	Flavonoids	Dihydroflavone	520-33-2	B	1865.6	2448	1950.6	3117	2765.7	2692.6	1663.2	3586.3	2347.1	7549.9	5581.1	6955.3	10247	7646.6	10052	2510.4	2007.5	2275.8	3517.7	3926.2	3007.3	C01709	ko00941
Zmhn000892	301.09	139.05	302.1	C13H18O8	[M-H]-	4-O-Glucosyl-3,4-dihydroxybenzyl alcohol	Phenolic acids	Phenolic acids	-	B	14916	17928	18231	17712	17292	14244	17173	17545	15367	15121	15468	15252	18474	26995	20157	20643	21822	25941	16608	11989	20886	--	--
mws1375	304.15	185.09	303.143	C12H21N3O6	[M+H]+	Nicotianamine	Amino acids and derivatives	Amino acids and derivatives	34441-14-0	B	23916	28799	38680	29751	20874	14907	37110	33995	36154	29065	24119	21843	19268	27106	25150	28242	18423	36045	38866	39635	24301	C05324	--
pme1086	306.08	143	307.084	C10H17N3O6S	[M-H]-	Glutathione reduced form	Amino acids and derivatives	Amino acids and derivatives	70-18-8	A	143290	94591	80593	78056	61604	60691	73618	134160	170100	28367	19818	27057	27850	39357	21021	26223	26003	19547	47189	45532	33580	C00051	ko00270,ko00480,ko01100,ko02010
pmn001610	307.26	307.3	308.272	C20H36O2	[M-H]-	Eicosadienoic acid	Lipids	Free fatty acids	5598-38-9	A	324730	378830	344350	142550	189170	192070	256920	253120	237460	228950	238520	230220	195440	175630	192500	213270	213840	199260	237040	257790	257500	C16525	ko01040
pmb2791	309.21	209.1	310.1	C18H30O4	[M-H]-	9-Hydroperoxy-10E,12,15Z-octadecatrienoic acid	Lipids	Free fatty acids	111004-08-1	A	91244	93283	206580	67195	68821	67690	69058	114370	65923	150040	142760	110600	70058	134130	58361	58254	54318	55787	72177	77244	77431	C16321	ko00592,ko01110
pmb2789	309	209	310.214	C18H30O4	[M-H]-	13S-Hydroperoxy-6Z,9Z,11E-octadecatrienoic acid	Lipids	Free fatty acids	121107-97-9	A	154430	147210	419440	111700	148240	108420	110710	216050	117060	363170	318910	232170	134550	279850	95381	107970	93990	97580	132800	131750	124240	--	--
pmn001606	309.28	309.28	310.287	C20H38O2	[M-H]-	Eicosenoic acid	Lipids	Free fatty acids	26764-41-0	B	133490	143280	136490	183820	108810	93493	166450	213130	174210	180150	175430	175880	200210	165790	156630	169110	218960	180120	226380	168030	212090	C16526	ko01040
Lmtp001399	312.11	150.05	311.101	C14H17NO7	[M+H]+	5,6-Dihydroxyindole-5-O-β-glucoside	Others	Others	-	B	27496	42468	32284	28702	32248	32193	25313	30638	21906	20019	28747	25529	21447	27274	19346	22653	33913	30886	30862	33762	31876	--	--
pme3967	312.13	180	311.123	C12H17N5O5	[M+H]+	2-(Dimethylamino)guanosine	Nucleotides and derivatives	Nucleotides and derivatives	2140-67-2	B	46526	38717	42267	56861	61045	54900	97797	91850	78386	61922	58535	64280	43635	43678	51002	184940	176790	175600	82761	70019	84032	--	--
pmn001689	311.22	223.17	312.23	C18H32O4	[M-H]-	9-Hydroxy-12-oxo-15(Z)-octadecenoic acid	Lipids	Free fatty acids	-	A	44853	46612	45036	40400	43456	40671	38876	40235	39105	41961	42509	40451	41071	41689	41306	36559	40660	41979	40385	43310	39330	C21924	ko00592,ko01110
pmb2804	311.1	171.3	312.23	C18H32O4	[M-H]-	13S-Hydroperoxy-9Z,11E-octadecadienoic acid	Lipids	Free fatty acids	33964-75-9	A	64401	60810	59325	55427	50772	55500	57169	58829	57505	50073	54969	53067	52852	58680	53866	59542	63462	59865	58168	58938	55776	C04717	ko00591,ko01100
Lmbn004685	311.22	223.17	312.23	C18H32O4	[M-H]-	5S,8R-DiHODE; (5S,8R,9Z,12Z)-5,8-Dihydroxyoctadeca-9,12-dienoate	Lipids	Free fatty acids	-	A	47532	45504	44981	44382	41322	46950	43827	43958	42541	44575	42898	41540	43965	45723	44199	40845	42767	42758	43250	49713	43893	C20186	ko00591
Lmbn005487	313.24	251.24	314.246	C18H34O4	[M-H]-	12,13-DHOME; (9Z)-12,13-Dihydroxyoctadec-9-enoic acid	Lipids	Free fatty acids	263399-35-5	B	31566	36029	33628	37292	28660	26797	31161	43734	40394	43725	45367	43744	43544	46967	41860	41594	46667	40725	38709	43485	36687	C14829	ko00591
Lmfp001509	317.09	153.02	316.079	C13H16O9	[M+H]+	1-O-Galloyl-rhamnose	Tannins	Tannin	-	B	32702	24619	31149	38577	39404	43322	32633	33446	36372	49619	50317	56350	48268	56874	48908	44538	44712	50691	41107	45427	47933	--	--
pmn001367	315.07	153.02	316.079	C13H16O9	[M-H]-	Protocatechuic acid-4-O-glucoside	Phenolic acids	Phenolic acids	-	A	1540100	1371200	1351200	2066000	2126200	1883200	1560900	1619900	1532500	1930700	1941700	1920600	1512000	1422000	1230200	2477800	2627700	2436400	2040100	1877400	1881700	--	--
Hmtn001120	315.11	153.06	316.116	C14H20O8	[M-H]-	5-(2-Hydroxyethyl)-2-O-glucosylphenol	Phenolic acids	Phenolic acids	-	B	203920	220820	222030	188480	179470	167540	191860	198350	185280	230000	250100	243170	297010	259200	257730	236980	272390	273360	228980	242630	227870	--	--
mws0582	322.11	130	321.099	C11H19N3O6S	[M+H]+	S-(Methyl)glutathione	Amino acids and derivatives	Amino acids and derivatives	2922-56-7	A	416260	411430	366240	667030	816020	503950	495570	376860	362740	500810	479660	365560	491280	594910	569910	487430	442740	413850	340940	594790	389910	C11347	--
pme3188	323.03	211	324.036	C9H13N2O9P	[M-H]-	Uridine 5'-monophosphate	Nucleotides and derivatives	Nucleotides and derivatives	58-97-9	A	94007	100530	114640	115660	144110	122800	109450	96092	80957	136540	126130	148010	102170	103090	80159	151260	189110	161710	122910	135420	148550	C00105	ko00240,ko01100
Lmbp003825	325.09	163.04	324.085	C15H16O8	[M+H]+	Skimmin (7-Hydroxycoumarin-7-O-glucoside)	Lignans and Coumarins	Coumarins	93-39-0	B	62537	57757	70932	304810	139950	148470	216590	169120	91817	174600	91420	116280	124660	120170	114200	175650	73439	90007	147210	81389	193050	--	--
mws0983	326.31	62.06	325.298	C20H39NO2	[M+H]+	N-Oleoylethanolamine	Alkaloids	Alkaloids	111-58-0	B	34833	31350	43029	33874	29116	35252	42998	42598	42453	37365	38101	37864	40083	42063	46991	41785	43018	43385	37801	36263	37842	C20792	--
Zmhn002301	325.09	163.04	326.1	C15H18O8	[M-H]-	p-Coumaric acid-4-O-glucoside	Phenolic acids	Phenolic acids	117405-48-8	A	2843700	2672000	2588100	4017500	4347200	4247900	3262500	3456800	3586600	5048900	5246800	4371400	2856100	2842800	2812200	1313900	1268600	1279200	2908900	3320800	3264300	C06739	--
Lmtn002233	327.11	165.05	328.116	C15H20O8	[M-H]-	Androsin	Others	Others	531-28-2	B	184390	177840	202600	213280	196420	197250	207640	203280	144460	117390	127680	129880	122950	106330	115250	67294	78997	99659	141000	147350	145860	--	--
pmn001691	327.22	291.2	328.225	C18H32O5	[M-H]-	9,12,13-Trihydroxy-10,15-octadecadienoic acid	Lipids	Free fatty acids	-	A	71606	66288	65412	38061	36393	45684	40957	45637	41602	35982	31519	36483	32943	37979	37962	44240	45351	50762	45595	42755	41470	--	--
mws0371	327.23	283.3	328.24	C22H32O2	[M-H]-	Cis-4,7,10,13,16,19-Docosahexaenoic Acid	Lipids	Free fatty acids	6217-54-5	B	2966.9	3058.2	4093.2	3714.6	2205.2	2116.1	3104.3	5547.8	4144	3766.3	4004.7	3863.1	3414	5641.4	3629.1	4589.8	4124.1	4868.7	3727.5	2783.1	4070.6	C06429	ko01040
mws0884	328.05	134.2	329.053	C10H12N5O6P	[M-H]-	Cyclic 3',5'-Adenylic acid	Nucleotides and derivatives	Nucleotides and derivatives	60-92-4	B	25511	21369	20031	17836	23832	21136	25734	20573	18650	13392	13226	10804	6896.1	8968.4	9759.1	34763	32037	27042	18009	18509	21276	C00575	ko00230,ko01100
Zmlp005013	331.04	299.02	330.038	C16H10O8	[M+H]+	3,3'-Dimethoxyellagic acid	Tannins	Tannin	-	B	12729	13029	14633	16016	18084	16325	13294	12859	10414	14650	13285	12750	10063	11409	10398	13910	16967	14518	14052	14074	16380	--	--
Zmhn001883	329.09	209.04	330.095	C14H18O9	[M-H]-	Vanillic acid-4-O-glucoside	Phenolic acids	Phenolic acids	32142-31-7	A	300920	303040	278750	273930	220970	260690	287300	294090	281010	341210	359150	316040	304480	300970	290300	205460	243150	233080	281620	285400	274690	--	--
Lmtn002565	329.11	167.03	330.095	C14H18O9	[M-H]-	1-O-Vanilloyl-D-Glucose	Phenolic acids	Phenolic acids	-	B	17884	28295	13709	20814	17339	12824	19239	19613	22667	24877	22608	17540	25991	24453	29828	20754	18778	20557	16480	17282	19665	C20470	--
pmn001517	329.12	167	330.131	C15H22O8	[M-H]-	3,4,5-Trimethoxyphenyl-1-O-Glucoside	Phenolic acids	Phenolic acids	-	A	6503200	6291800	6234700	6443000	6357600	6220400	6516800	6261300	6808700	6481500	6363200	6215800	6670100	7082200	6989700	8167800	8020400	8220600	6831200	7076600	7012300	--	--
pmn001694	329.23	229.15	330.241	C18H34O5	[M-H]-	9,10,13-Trihydroxy-11-Octadecenoic Acid	Lipids	Free fatty acids	29907-57-1	A	148110	142790	155600	107500	101070	107180	113580	122260	113880	128220	138690	144430	101360	108430	104250	108170	109580	121460	120550	124370	119720	C14835	ko00591
Lmbn004240	329.23	199.13	330.241	C18H34O5	[M-H]-	9,10-Dihydroxy-12,13-epoxyoctadecanoic acid	Lipids	Free fatty acids	-	B	3844.9	2826.7	5144.9	3355.8	2982	3367.9	4875.9	3264.6	4535.8	7735.3	6694	7588	5093.8	4792.3	5057.9	4334.2	3854.7	3388.9	4051.7	5403.8	4969.6	C14837	ko00591
Lmbn003970	329.23	211.14	330.241	C18H34O5	[M-H]-	9,12,13-TriHOME; 9(S),12(S),13(S)-Trihydroxy-10(E)-octadecenoic acid	Lipids	Free fatty acids	97134-11-7	A	223790	228900	237080	176010	160650	171830	194020	189080	201330	212130	232040	241200	168420	184900	182180	180910	206100	204220	192260	203510	191910	C14833	ko00591
pmp001284	331.28	313.27	330.277	C19H38O4	[M+H]+	Monopalmitin	Lipids	Glycerol ester	542-44-9	A	67079	91861	88584	63444	58082	58736	84394	47506	67854	65981	60316	54022	69780	88779	65767	68958	51817	84782	109580	100250	115610	--	--
pme3184	332.08	136	331.068	C10H14N5O6P	[M+H]+	2'-Deoxyadenosine-5'-monophosphate	Nucleotides and derivatives	Nucleotides and derivatives	653-63-4	B	464770	455900	503260	636210	591530	570300	454720	460080	412010	527760	484060	475930	446330	451140	498070	598910	564280	639660	500210	521980	486830	C00360	ko00230,ko01100
pmb0789	332.13	152.07	331.127	C14H21NO8	[M+H]+	Pyridoxine-5'-O-glucoside	Others	Vitamin	-	B	1383800	1454300	1456800	1950200	1847500	1724100	1393300	1413300	1343200	1560000	1564200	1503400	1357200	1547100	1593700	1771700	1853900	1791300	1583900	1485600	1654400	C03996	--
pmc0066	333.05	137.05	332.052	C10H13N4O7P	[M+H]+	2'-Deoxyinosine-5'-monophosphate	Nucleotides and derivatives	Nucleotides and derivatives	3393-18-8	B	109220	116940	113300	1724900	1522900	1705700	207600	204340	253680	49887	54305	49452	143270	141560	151740	81631	88321	75091	142950	115770	124640	C06196	ko00230
Lmfn000604	331.07	169.01	332.074	C13H16O10	[M-H]-	6-O-Galloyl-glucose*	Tannins	Tannin	13186-19-1	A	748520	800620	832070	617530	556580	503360	759450	735490	814910	565750	664150	684550	766270	725360	788680	667050	690620	703680	721910	736810	697240	--	--
Hmln000659	331.07	169.01	332.075	C13H16O10	[M-H]-	3-O-Galloyl-glucose*	Tannins	Tannin	-	A	735260	727420	824700	603160	598570	494740	749790	754360	786850	643150	652150	608520	738180	738810	757880	692480	731420	637390	738440	701060	726370	--	--
Lmmn001294	331.1	153.02	332.111	C14H20O9	[M-H]-	Koaburaside	Phenolic acids	Phenolic acids	41653-73-0	A	157010	157120	171860	120860	105720	111170	117180	143060	127830	123960	135940	156440	168140	171550	164770	188880	202870	193190	139510	169650	158010	--	--
mws0675	335.06	123	334.057	C11H15N2O8P	[M+H]+	β-Nicotinamide mononucleotide	Nucleotides and derivatives	Nucleotides and derivatives	1094-61-7	B	201170	148390	177320	151840	128880	149600	139600	137000	153380	160830	169200	122840	155750	140800	162240	156790	144310	188020	241970	152620	112480	C00455	ko00760,ko01100
Lmqn000432	333.06	333.06	334.067	C9H19O11P	[M-H]-	1-(sn-Glycero-3-phospho)-1D-myo-inositol	Others	Saccharides and Alcohols	-	B	500720	623160	511120	1132700	1284300	1245900	633400	645450	731560	102770	102940	94797	318230	278310	262330	202690	201860	182920	329870	302140	405080	--	--
Hmln002806	335.08	179.03	336.085	C16H16O8	[M-H]-	5-O-Caffeoylshikimic acid	Phenolic acids	Phenolic acids	180981-12-8	B	64601	65164	81684	125860	108800	134480	77575	70763	88572	53684	35335	44489	48661	47932	65088	48004	28552	35222	68375	74065	60994	C10434	ko00940,ko00941,ko00945,ko01100,ko01110
pma0149	341.08	207.07	340.079	C15H16O9	[M+H]+	Sinapoyl malate	Phenolic acids	Phenolic acids	92344-58-6	B	28618	44407	35180	17450	22538	17226	23301	28174	19766	18909	15567	13836	10133	9486.6	12491	18991	28804	17503	15856	21009	20472	C02887	ko00940
pmn001420	341.09	179.04	342.095	C15H18O9	[M-H]-	1-O-[(E)-Caffeoyl]-D-glucose	Phenolic acids	Phenolic acids	-	A	1053400	1074300	976610	1194300	1314300	1429200	847970	748500	784730	536220	568770	540070	477510	508920	501940	473400	441920	468280	820110	773990	697290	--	--
MA10039641	341.11	89.02	342.116	C12H22O11	[M-H]-	Lactobiose*	Others	Saccharides and Alcohols	63-42-3	A	1266000	1353100	1500600	769840	737750	710830	800890	972680	952550	1264000	1315100	1419400	1312800	1084700	1177600	1108500	1027600	1168000	1004400	852880	1120500	C00243	ko00052,ko01100,ko02010
mws0264	341.11	119	342.116	C12H22O11	[M-H]-	D-(+)-Trehalose*	Others	Saccharides and Alcohols	99-20-7	A	802650	920750	1120200	961120	980500	932240	704740	779610	843080	999260	1017300	1104900	1009000	1039700	1033400	1072400	857800	1007300	876580	865320	714470	C01083	ko00500,ko01100,ko01110,ko02010
mws1080	341.11	179	342.116	C12H22O11	[M-H]-	Galactinol*	Others	Saccharides and Alcohols	3687-64-7	A	3122600	3605100	3954000	4149400	3924100	4283600	2881200	3161300	3372900	3978900	3818400	4305500	3869800	3847700	3997100	3679800	3311400	3853000	3499700	3287900	3321200	C01235	ko00052,ko01100
Zmjn000425	341.11	89.02	342.116	C12H22O11	[M-H]-	D-Lactulose*	Others	Saccharides and Alcohols	4618-18-2	A	366890	902330	662210	336210	371150	272860	302400	298500	396760	364130	402800	614320	663420	372460	377330	520830	458430	459160	477270	417990	464810	C07064	--
mws5038	341.11	89.02	342.116	C12H22O11	[M-H]-	Isomaltulose*	Others	Saccharides and Alcohols	13718-94-0	A	1605000	1719500	2007200	1796900	1655200	1826700	1365400	1454400	1451600	1865200	1890300	2157200	1860400	1848300	1936800	1600200	1540800	1801900	1711300	1585800	1518100	C01742	--
pme0519	341.11	119.03	342.116	C12H22O11	[M-H]-	D-(+)-Sucrose*	Others	Saccharides and Alcohols	57-50-1	A	1727000	1767800	1933900	1694000	1726900	1828600	1338300	1532400	1504100	1910100	1924800	2241000	1879000	1809700	1747300	1601700	1630900	1816600	1557300	1501000	1462500	C00089	ko00052,ko00500,ko01100,ko01110,ko02010
mws1333	341.11	113	342.116	C12H22O11	[M-H]-	Melibiose*	Others	Saccharides and Alcohols	585-99-9	A	558750	674280	702780	656860	591170	690430	546510	516870	526250	676960	677590	804750	724450	621060	654810	640830	578910	709040	589490	561770	538620	C05402	ko00052,ko01100,ko02010
mws0906	341.12	179	342.131	C16H22O8	[M-H]-	Coniferin	Phenolic acids	Phenolic acids	531-29-3	A	6917000	6953300	7115900	4152100	4050300	4478900	5350200	5110300	5208300	1422700	1328200	1356700	2122500	2080000	2259100	721870	792450	837870	3545300	3643300	3426300	C00761	ko00940
pmb2211	343.3	240.7	342.288	C19H38N2O3	[M+H]+	Cocamidopropyl betaine	Alkaloids	Alkaloids	4292-10-8	A	83623	91874	107500	150040	142190	131740	153890	154470	159930	113420	117400	115580	123130	102330	117500	205610	165310	168090	126460	131310	129380	--	--
pmb0801	346.11	184.1	345.106	C14H19NO9	[M+H]+	4-Pyridoxic acid-O-glucoside	Others	Vitamin	-	B	45399	41734	44892	43617	40741	37004	32584	28323	34493	43641	39584	39546	47613	52982	46605	49175	46305	51773	42708	37364	42210	--	--
Lmdn001560	345.12	165.06	346.126	C15H22O9	[M-H]-	6-DeoxyCatalpol	Terpenoids	Terpene	99499-99-7	B	11540	10531	10145	9745.5	9542.1	6674.7	10946	14797	11788	8499.5	9881.2	10131	12568	9224.1	18787	10955	17248	17960	15005	14391	13737	--	--
pmb0981	348.07	136	347.063	C10H14N5O7P	[M+H]+	Adenosine 5'-monophosphate	Nucleotides and derivatives	Nucleotides and derivatives	61-19-8	B	1784900	1714000	1630800	1328400	1550300	1204900	1217600	1273200	1257600	997420	947600	946300	867060	898590	937230	1263300	1288400	1286000	1316300	1201000	1105500	C00020	ko00230,ko00908,ko01100,ko01110
pmb1562	351.25	146.9	350.246	C21H34O4	[M+H]+	1-Stearidonoyl-Glycerol	Lipids	Glycerol ester	-	A	81420	87542	77188	53780	62914	62737	61144	66724	61367	47576	53879	41027	60736	61628	67323	73985	74012	79192	61124	64426	60765	--	--
mws4108	353.14	189.1	352.131	C21H20O5	[M+H]+	1-Methoxyphaseollin	Lignans and Coumarins	Coumarins	157226-48-7	B	14211	12935	12678	12724	14527	19249	13562	14165	13717	8121	8381.1	8432.2	6776.8	8034.7	7391.4	10321	12728	6412.7	8082.2	10243	11491	--	--
Lmhp011562	353.27	261.22	352.261	C21H36O4	[M+H]+	1-α-Linolenoyl-glycerol*	Lipids	Glycerol ester	-	A	9426300	9684300	9800700	7209000	7211400	7969300	8862800	8191500	8105200	9177900	11207000	9484300	10405000	10347000	10636000	8851600	8886500	9393800	9748400	9789700	9494500	--	--
Lmhp011388	353.27	261.22	352.261	C21H36O4	[M+H]+	2-α-Linolenoyl-glycerol*	Lipids	Glycerol ester	55268-58-1	A	3591200	3451700	3210200	1912900	1730800	1993800	2282700	2971600	2554900	2526600	2850900	2316100	3159800	2998900	2848000	2296300	2237000	2327400	2641400	2513700	2489700	--	--
mws1077	355.1	193.05	354.095	C16H18O9	[M+H]+	Scopoletin-7-O-glucoside (Scopolin)	Lignans and Coumarins	Coumarins	531-44-2	B	2629200	2547200	2467600	1950100	1934800	2025000	2359500	2140800	2198000	1591700	1645600	1679300	1463900	1609500	1272500	1720300	1869600	2005100	1900600	2030400	2071100	C01527	ko00940,ko01110
mws0178	353.09	191.01	354.095	C16H18O9	[M-H]-	Chlorogenic acid	Phenolic acids	Phenolic acids	327-97-9	A	124920	306610	103750	164050	115340	164400	186930	195030	158840	121610	151280	106900	43756	60127	89042	98457	145500	63547	232250	118890	188390	C00852	ko00940,ko00941,ko00945,ko01110
pmp001283	355.28	337.27	354.277	C21H38O4	[M+H]+	1-Monolinolein	Lipids	Glycerol ester	26545-74-4	B	62035	60861	62097	22205	24437	20878	17125	11157	11871	16223	12114	15897	10331	10826	14704	13463	12820	12471	23045	25559	23571	--	--
Lmhp112042	355.28	263.24	354.277	C21H38O4	[M+H]+	1-Linoleoylglycerol*	Lipids	Glycerol ester	2277-28-3	A	755820	767540	732300	452810	491690	473140	557720	539060	538840	675220	701300	696890	772530	871170	794750	586220	621250	654950	694210	656920	634350	--	--
Lmhp012042	355.28	263.24	354.277	C21H38O4	[M+H]+	2-Linoleoylglycerol*	Lipids	Glycerol ester	3443-82-1	A	282150	236460	221990	108690	106850	109780	155750	181930	171850	173920	169910	147140	203740	206660	191720	128210	130470	131360	185940	158100	150260	--	--
Lmhn001580	355.07	223.06	356.074	C15H16O10	[M-H]-	Sinapoyltartaric acid	Phenolic acids	Phenolic acids	-	B	13513	15244	13478	21356	13114	18355	17203	16705	14302	14192	17060	14187	16993	17632	17682	34845	25805	24904	17738	19559	18917	--	--
Zmhn002422	355.1	193.05	356.11	C16H20O9	[M-H]-	1-O-Feruloyl-D-Glucose	Phenolic acids	Phenolic acids	-	A	18730000	16353000	17779000	25746000	24860000	23600000	20496000	20266000	18441000	21308000	23461000	23220000	21549000	20325000	21621000	12541000	13609000	14473000	19931000	21291000	20085000	C17759	--
Zmhn002334	355.1	193.05	356.111	C16H20O9	[M-H]-	6-O-Feruloyl-D-glucose	Phenolic acids	Phenolic acids	137887-25-3	B	732360	648020	621020	902440	959950	1016300	528590	629140	552660	323800	374330	387100	393720	321920	441930	371210	406130	352020	562640	536790	705170	--	--
pmb0296	357.3	265.4	356.293	C21H40O4	[M+H]+	1-Oleoyl-Sn-Glycerol	Lipids	Glycerol ester	129784-87-8	B	40728	26393	33995	21662	18672	17121	23448	19747	19153	18679	14159	12489	13589	16875	10527	6981.7	17141	8562.3	17700	17660	15455	--	--
pmb3107	359.1	182.1	360.106	C15H20O10	[M-H]-	Glucosyringic Acid	Phenolic acids	Phenolic acids	-	A	79088	63493	71063	46284	45437	50185	68445	61722	59448	73077	82254	70974	89509	76780	81492	114850	108310	115900	75557	85988	77284	--	--
mws5040	365.11	203.05	364.078	C12H21O11Na	[M+H]+	Turanose	Others	Saccharides and Alcohols	547-25-1	B	1518600	1558200	1570900	857060	1127100	1021700	1113400	1098600	892440	1192800	1463800	1205300	1264300	1300600	1479200	1070700	1565800	1464200	1314300	1025000	993530	C19636	--
pmb0964	366.2	204.1	365.17	C16H23N5O5	[M+H]+	Isopentenyladenine-7-N-glucoside	Nucleotides and derivatives	Nucleotides and derivatives	-	B	110870	141230	113440	93460	84379	100370	81620	65741	94465	104050	98506	103980	97165	95396	117970	107030	110110	98429	114040	94102	88496	--	--
mws0011	371.13	209	372.142	C17H24O9	[M-H]-	Syringin	Phenolic acids	Phenolic acids	118-34-3	A	567270	535480	520140	549410	544120	552890	298610	318280	362780	151740	142790	138280	223850	184670	218210	183230	213590	215770	344490	308530	323160	C01533	ko00940
pmb0108	375.2	137.1	374.1	C19H18O8	[M+H]+	Feruloyl syringic acid	Phenolic acids	Phenolic acids	-	A	429230	450990	460000	386260	422350	424880	474640	491690	471780	413270	394930	399920	689580	688020	658300	420490	451730	426210	429160	446170	474110	--	--
mws0232	377.15	243	376.138	C17H20N4O6	[M+H]+	Riboflavin	Others	Vitamin	83-88-5	A	384830	367800	458390	360860	367900	349750	361790	398550	334310	145560	184130	167610	223720	190690	230730	166170	192710	203160	287850	285960	277890	C00255	ko00740,ko01100,ko01110,ko02010
pmn001660	381.19	235.1	382.199	C20H30O7	[M-H]-	Cinncassiol A	Phenolic acids	Phenolic acids	73599-11-8	B	41508	47152	57881	84769	75707	74595	38667	37175	47709	72553	78314	64546	39574	40723	38936	68232	63129	79659	55707	69236	63428	C17645	--
pme3337	384.12	252	383.108	C14H17N5O8	[M+H]+	Succinyladenosine	Nucleotides and derivatives	Nucleotides and derivatives	4542-23-8	A	574430	645710	611530	736360	730400	719620	569210	561490	488380	485430	482570	479760	449920	515430	484620	673540	704850	748270	644240	611770	641050	--	--
Lmbp003208	385.12	223.06	384.106	C17H20O10	[M+H]+	Fraxidin-8-O-glucoside	Lignans and Coumarins	Coumarins	-	B	1120300	1289000	1255500	1264200	1246800	1231100	1371400	1219200	1349400	2670100	2458700	2210300	2187000	2228500	2214000	2074500	2120100	2259700	1881500	1886100	1822600	--	--
pme1286	385.13	250	384.122	C14H20N6O5S	[M+H]+	S-(5'-Adenosy)-L-homocysteine	Amino acids and derivatives	Amino acids and derivatives	979-92-0	A	58018	48849	61376	67463	63166	48169	47501	53138	50699	39768	39737	37262	30088	36004	33127	47499	39601	43658	45606	47891	43936	C00021	ko00270,ko01100,ko01230
Zmhn002227	385.11	223.06	386.121	C17H22O10	[M-H]-	4-O-Glucosyl-sinapate*	Phenolic acids	Phenolic acids	-	A	3606400	3614100	3967900	3922400	3895300	3800200	2827500	3269700	2797400	1508300	1754300	1689200	1360600	1601800	1185500	3438300	3466100	3030600	2451800	3120900	3101600	C02919	--
HJN003	385.11	223.06	386.122	C17H22O10	[M-H]-	1-O-Sinapoyl-D-glucose*	Phenolic acids	Phenolic acids	-	A	5759300	5750400	5569600	6645800	6172300	7094200	6477600	5921400	6146200	8092200	7662700	7696900	8316600	7382600	7686100	6654100	7063200	7412100	6676800	6542700	6608600	C01175	ko00940
pmn001423	385.19	223.13	386.194	C19H30O8	[M-H]-	Roseoside	Others	Others	54835-70-0	B	16880000	16629000	17022000	18646000	19318000	18855000	17187000	18309000	17314000	20358000	19617000	19638000	19833000	20220000	20897000	20451000	20304000	20850000	19946000	19317000	19276000	--	--
pme2735	399.2	250	398.137	C15H22N6O5S	[M+H]+	S-Adenosyl-L-methionine	Amino acids and derivatives	Amino acids and derivatives	29908-03-0	B	131950	130120	134030	141400	125220	130150	119890	136560	103060	39600	69519	46424	51140	48467	85964	90474	86755	88961	109850	96271	88325	C00019	ko00261,ko00270,ko00330,ko00908,ko01100,ko01110,ko01230,ko04122
Cmjn004337	401.14	269.1	402.153	C18H26O10	[M-H]-	Benzyl-(2''-O-xylosyl)glucoside	Phenolic acids	Phenolic acids	-	A	2715100	2838500	2348200	2399000	2171600	2666100	2415000	2424200	2756600	1886400	2684900	2439500	3007700	2223300	3083200	3017900	2531300	2818100	2834000	2558000	2865300	--	--
pme3007	402.99	159	404.002	C9H14N2O12P2	[M-H]-	Uridine 5'-diphosphate	Nucleotides and derivatives	Nucleotides and derivatives	27821-45-0	B	49741	40842	37758	53567	68784	39721	33088	39780	43270	29400	34568	35026	56705	37541	39598	33492	36479	32382	54179	35781	35535	C00015	ko00240,ko00908,ko01100
pmn001399	405.12	243.1	406.126	C20H22O9	[M-H]-	2,4,6,4'-Tetrahydroxy-stilbene-2-O-D-glucoside	Others	Stilbene	-	B	2852000	2703600	3019500	1547000	1658300	1822800	2447300	2179300	2323200	3504700	4059300	3893700	4278500	3867100	3904900	5929000	6706900	6613400	3602000	3729000	3311200	--	--
pmn001394	405.12	243.1	406.126	C20H22O9	[M-H]-	2,3,5,4'-Tetrahydroxystilbene-2-O-D-glucoside	Others	Stilbene	-	A	3041100	2546700	2668200	1616500	1530100	1859200	2223800	2265400	2254800	3604900	4012900	3754800	4175100	4291200	3932100	6232800	6154100	5596200	3701800	3907200	3656900	--	--
Lmhp008337	426.26	285.24	425.254	C19H40NO7P	[M+H]+	LysoPE 14:0(2n isomer)*	Lipids	LPE	-	A	9699.5	8859.4	8108.1	6792.4	5029	5360.3	6635.4	8722	9130.1	3807.2	4709.4	4632.4	4795.5	4764.9	3865.6	7555.1	7153.3	7805.7	6546.7	7726.6	7350.4	--	--
pmb0864	426.26	285.24	425.254	C19H40NO7P	[M+H]+	LysoPE 14:0*	Lipids	LPE	-	A	31785	27341	30840	17216	15127	16873	20603	27457	21709	13714	13653	11917	11411	12728	13941	20040	28173	22453	23110	21858	18662	--	--
pme2117	426	159	427.029	C10H15N5O10P2	[M-H]-	Adenosine 5'-diphosphate	Nucleotides and derivatives	Nucleotides and derivatives	58-64-0	A	44974	46744	43757	68044	64542	67228	42767	45220	52983	122710	100440	110540	95929	74771	101750	94117	80573	72446	95419	73181	69047	C00008	ko00190,ko00195,ko00230,ko00908,ko01100,ko01110
Lmlp005572	433.11	271.06	432.106	C21H20O10	[M+H]+	Galangin-7-O-glucoside	Flavonoids	Flavonoid	-	A	156910	175670	179290	358750	245720	298250	256760	361940	403620	609000	686410	608390	475240	401150	419430	391590	412760	436980	340170	404940	412430	--	--
mws0048	431.1	311	432.106	C21H20O10	[M-H]-	Apigenin-8-C-Glucoside (Vitexin)*	Flavonoids	Flavonoid carbonoside	3681-93-4	A	651550	570130	639510	1366700	1238100	1315800	574670	590120	619760	1556200	1473000	1587000	1184900	1225300	1284500	822390	863900	909080	956230	997530	993550	C01460	ko00941,ko00944
mws1434	431.1	311	432.106	C21H20O10	[M-H]-	Apigenin-6-C-glucoside (Isovitexin)*	Flavonoids	Flavonoid carbonoside	29702-25-8	A	731620	662470	648130	1290900	1295500	1388200	738750	640770	716920	1592200	1552900	1559100	1156500	1197000	1423000	852860	873530	901630	938650	841270	1022300	C01714	ko00944
pme1611	433.11	313	434.121	C21H22O10	[M-H]-	Isohemiphloin	Flavonoids	Flavonoid carbonoside	3682-02-8	B	109490	87995	102900	75727	114520	91720	80160	117980	122380	105490	109080	115290	99388	77079	100000	41424	59066	67380	58923	91688	98526	--	--
Cmzn005251	433.11	271.06	434.121	C21H22O10	[M-H]-	6-O-Caffeoylarbutin	Phenolic acids	Phenolic acids	136172-60-6	B	353310	348270	361960	658030	691740	593440	656220	580930	610640	703640	666450	785710	572430	514820	565330	397170	403970	375300	586520	600460	577820	--	--
HJN087	433.12	271.06	434.121	C21H22O10	[M-H]-	Naringenin-4'-O-glucoside	Flavonoids	Flavonoid	-	A	178860	175820	199680	379690	378950	369230	260560	232750	248560	171190	177520	166080	157870	139780	134570	60549	59604	106370	178500	195030	194870	--	--
mws1179	433.11	271	434.121	C21H22O10	[M-H]-	Naringenin-7-O-glucoside (Prunin)	Flavonoids	Dihydroflavone	529-55-5	A	1644500	1598600	1496200	1807700	1946900	1898400	1551400	1411100	1412000	926830	1195600	1009800	844350	796640	820110	607800	614050	577130	1083600	1231900	1146800	C09099	ko00941
Lmhp008440	438.26	297.24	437.254	C20H40NO7P	[M+H]+	LysoPE 15:1	Lipids	LPE	-	B	16574	15338	17550	6786.2	8980.3	9615.8	10279	10388	12748	7968.4	8232.5	7299.8	8472.4	7728.9	7689.9	10654	9952.4	10739	12099	11637	9804.7	--	--
pmb0862	440.28	184.07	439.27	C20H42NO7P	[M+H]+	LysoPC 12:0	Lipids	LPC	20559-18-6	B	7296.2	7606.9	8891.4	9846.9	9199.1	9771.6	7442.8	8040.2	8847.2	17168	17852	17647	14347	15490	15934	20288	25872	20485	12122	13694	14175	--	--
Lmhp008885	440.28	299.26	439.27	C20H42NO7P	[M+H]+	LysoPE 15:0(2n isomer)	Lipids	LPE	-	A	29825	29303	38246	9291.1	15930	13191	17239	17139	13925	19803	17154	17336	19235	21676	21869	20576	20881	20394	19640	18084	14728	--	--
Lmhp009187	440.28	299.26	439.27	C20H42NO7P	[M+H]+	LysoPE 15:0	Lipids	LPE	-	A	134700	113060	122510	63309	46390	49535	65063	79742	79548	56976	52620	59177	63475	59466	58278	59751	79271	71520	73927	66209	76527	--	--
pme1014	445.3	341.3	444.303	C31H40O2	[M+H]+	Menatetrenone (Vitamin K2)	Others	Vitamin	11032-49-8	B	185700	197260	217670	283640	188950	176250	230610	311700	291260	287180	430980	337340	380250	265190	557050	404220	276830	280820	2692700	2816800	3083900	--	--
pmb1283	448.1	163.5	447.215	C18H33N5O6S	[M+H]+	L-Glutaminyl-L-valyl-L-valyl-L-cysteine	Amino acids and derivatives	Amino acids and derivatives	-	B	30879	25851	31684	30728	37679	31448	24691	33994	36638	58732	32637	43854	25662	23582	45852	9	17348	23080	32042	28722	26384	--	--
mws2209	449.11	287.06	448.101	C21H20O11	[M+H]+	Kaempferol-3-O-glucoside (Astragalin)	Flavonoids	Flavonols	480-10-4	B	80280	68940	101660	314920	257750	235150	209860	240190	267910	400890	446580	407160	310060	323240	367600	151280	175450	201480	221790	265030	237750	C12249	ko00944,ko01110
mws0913	447.09	285	448.101	C21H20O11	[M-H]-	Kaempferol-3-O-galactoside (Trifolin)*	Flavonoids	Flavonols	23627-87-4	B	75972	81924	90686	336000	267720	253030	225910	254200	254800	521230	443920	454170	379390	385270	415180	173320	205140	215370	237450	228420	282960	C12626	ko00944
mws1608	447.09	357.1	448.101	C21H20O11	[M-H]-	Luteolin-6-C-glucoside (Isoorientin)*	Flavonoids	Flavonoid carbonoside	4261-42-1	B	118980	94053	106640	103930	108210	96540	104570	99129	86891	302390	262390	270910	469400	461630	552340	124180	148240	121140	230470	238430	226320	C01821	--
mws1299	449.11	299.2	448.101	C21H20O11	[M+H]+	Luteolin-8-C-glucoside (Orientin)*	Flavonoids	Flavonoid carbonoside	28608-75-5	B	102130	82328	78115	109090	93977	116180	66544	70083	67524	296340	277280	289760	477940	494470	548490	89020	77568	73098	180310	228630	200130	C10114	--
pme2459	449.11	287.2	448.101	C21H20O11	[M+H]+	Luteolin-7-O-glucoside (Cynaroside)*	Flavonoids	Flavonoid	5373-11-5	B	185180	197730	154250	200400	245740	255220	125790	155050	164300	112120	172030	158530	140370	173470	146710	210370	202150	189050	239190	182300	157200	C03951	ko00944
mws1361	449.11	151	450.116	C21H22O11	[M-H]-	Astilbin	Flavonoids	Dihydroflavonol	29838-67-3	B	24554	26915	22936	28682	27214	37367	44079	42372	34014	34120	32194	22404	49052	42340	51945	14661	3211.5	18210	33211	25778	30533	C17449	--
Lmmn004625	449.11	287.06	450.116	C21H22O11	[M-H]-	Dihydrokaempferol-7-O-glucoside	Flavonoids	Flavonols	-	A	36423	41232	42132	43658	44246	18175	56524	64084	59414	46674	54848	45481	83560	69176	75014	24051	24920	21117	42841	49157	64223	--	--
Lmhp009034	452.28	311.26	451.27	C21H42NO7P	[M+H]+	LysoPE 16:1*	Lipids	LPE	-	A	95648	91013	107840	71191	61871	62039	85683	88350	106530	68580	60969	54079	44061	48152	51190	171790	165800	185470	98302	101010	105610	--	--
Lmhp008763	452.28	311.26	451.27	C21H42NO7P	[M+H]+	LysoPE 16:1(2n isomer)*	Lipids	LPE	-	A	45765	42162	27876	17200	13242	16624	41115	38492	35377	22862	23505	22300	16061	18301	14226	58764	50682	45010	33673	22336	31718	--	--
Li512113	451.09	391.04	452.095	C20H20O12	[M-H]-	Maleoyl-caffeoylquinic acid	Phenolic acids	Phenolic acids	-	B	3189000	3159800	3157000	2512700	2491000	2572900	2756300	3056300	2872000	2723400	2806800	2631800	2399600	2176800	2512700	2846500	3317000	3184500	2963900	2968600	3219600	--	--
pmb0876	454.29	313.27	453.286	C21H44NO7P	[M+H]+	LysoPE 16:0*	Lipids	LPE	53862-35-4	A	8737800	7979700	8089900	4256400	3703800	3479200	4883600	6476900	5660600	4415000	3979700	3981400	5100600	4625800	4729200	5297300	6872900	5733000	6061500	5615100	5736700	--	--
pmd0160	454.29	313.27	453.286	C21H44NO7P	[M+H]+	LysoPE 16:0(2n isomer)	Lipids	LPE	-	A	2243900	2380600	2306800	1215000	1183700	1145100	1694300	1704100	1643400	1405200	1324900	1305000	1519100	1485600	1521800	1732300	2024600	1780100	1797700	1762600	1741200	--	--
cub013	457.37	439.36	456.36	C30H48O3	[M+H]+	11-Carbonyl-20β-hydroxycucurbitadienol	Terpenoids	Triterpene	-	B	43131	44232	39939	51274	43870	41302	47792	42321	50166	59991	54782	52161	76240	72753	62338	89380	84344	88411	48696	70873	66153	--	--
pmb0464	458.1	116.3	457.143	C16H27NO14	[M+H]+	L-Aspartic acid-O-diglucoside	Amino acids and derivatives	Amino acids and derivatives	-	B	336680	322640	347410	210480	189510	199910	170000	190440	207670	105250	141390	102860	74727	94401	107310	193030	256370	268070	259090	214380	206870	--	--
Lmhn002683	457.08	163.04	458.085	C22H18O11	[M-H]-	p-Coumaroylcaffeoyltartaric acid	Phenolic acids	Phenolic acids	-	B	189490	184310	207550	271470	226500	277950	295080	273440	264370	371410	374320	376190	183340	202430	186610	113620	132740	132590	228500	223530	287720	--	--
Zmhn003625	459.13	337.09	460.137	C23H24O10	[M-H]-	6-O-Glucosyl-feruloylbenzoic acid	Phenolic acids	Phenolic acids	-	B	6713.1	8273	6236.3	4999.1	4414.8	4965.4	4253.2	4656.2	4603.1	5863.4	5161.9	5749	6664.9	3170.6	3822.4	3242.3	2851.7	3134	4186.8	5821.7	3168.6	--	--
pmb2654	460.1	117.9	461.153	C19H27NO12	[M-H]-	Anthranilate-1-O-Sophoroside	Phenolic acids	Phenolic acids	-	B	56841	54926	82455	123460	89872	100010	88023	96239	74416	33876	34776	46689	54308	57573	50974	50837	61927	53730	58967	54651	74264	--	--
pmb0629	463.12	313.1	462.116	C22H22O11	[M+H]+	Chrysoeriol-6-C-glucoside (Isoscoparin)	Flavonoids	Flavonoid	20013-23-4	B	24338	12843	25874	27564	20577	20812	43421	30245	41544	35661	38106	50870	64783	74626	67620	35820	37453	30915	35291	31306	36029	C05990	--
pmp000579	463.12	301.07	462.116	C22H22O11	[M+H]+	Diosmetin-7-O-galactoside	Flavonoids	Flavonoid	-	A	4195500	4192700	4074300	5031800	5281600	5234800	6951100	7038000	7423000	11735000	11486000	11533000	14840000	16128000	15954000	8194000	8035700	7805500	8684200	8641700	8281900	--	--
HJAP011	463.11	343.08	462.116	C22H22O11	[M+H]+	Chrysoeriol-8-C-glucoside (Scoparin)	Flavonoids	Flavonoid	301-16-6	A	874760	1019000	964700	1856500	1958600	1786600	1811000	2066900	1983500	5662600	5550200	5245300	8101300	8149200	7416400	1565300	1707400	1734800	3273200	3330800	3396200	--	--
mws0061	463.09	300	464.095	C21H20O12	[M-H]-	Quercetin-3-O-galactoside (Hyperin)*	Flavonoids	Flavonols	482-36-0	A	485620	591500	498350	154970	157680	174920	751900	561370	520610	647460	684820	757690	1225100	1057000	1057500	344750	362080	422740	615530	538710	643080	C10073	--
Lmdp003286	465.1	303.06	464.095	C21H20O12	[M+H]+	Isohyperoside*	Flavonoids	Flavonols	35589-21-0	A	566350	595270	423890	173060	188200	209390	702970	754740	724850	716860	761960	782470	1183600	1268200	1336700	480170	520920	488350	642620	655850	639520	--	--
mws0091	463.09	300.03	464.095	C21H20O12	[M-H]-	Quercetin-3-O-glucoside (Isoquercitrin)*	Flavonoids	Flavonols	482-35-9	A	248120	291740	232100	72080	78649	93938	334840	362600	361490	336040	336220	423190	617930	637960	709250	239380	185830	179810	376060	339860	344800	C05623	ko00944,ko01100,ko01110
Lmzp002365	465.14	303.09	464.131	C22H24O11	[M+H]+	Hesperetin-7-O-glucoside	Flavonoids	Flavonoid	31712-49-9	B	744480	743540	726290	901030	856080	866510	934520	978730	1013100	1255800	1295600	1175600	1703600	1698000	1724700	776760	734360	754390	1040800	1057800	1000400	C16422	ko00941
pme1598	463.12	301	464.132	C22H24O11	[M-H]-	Hesperetin-5-O-glucoside	Flavonoids	Dihydroflavonol	69651-80-5	B	73253	45599	62534	105690	99720	85474	97462	121970	89278	117910	132550	84485	159800	154840	125630	107350	104370	81026	111510	119000	138980	--	--
Lmhp009769	466.29	325.27	465.286	C22H44NO7P	[M+H]+	LysoPE 17:1*	Lipids	LPE	-	B	12390	11677	9730.7	9680.3	5756.8	7089.7	10919	8812.4	6964.7	16027	12173	10898	9784.7	8536.2	11069	10050	11107	9994.8	8450.3	7523.3	10220	--	--
Lmhp009464	466.29	325.27	465.286	C22H44NO7P	[M+H]+	LysoPE 17:1(2n isomer)*	Lipids	LPE	-	B	12803	11138	10521	5419.8	7247.7	8635.5	9574.5	11816	10571	11703	14638	12174	11984	9890.2	11544	11423	12823	11545	9777.5	8974.9	12633	--	--
pmd0130	468.31	184.07	467.301	C22H46NO7P	[M+H]+	LysoPC 14:0	Lipids	LPC	20559-16-4	B	22218	20896	17313	13181	13517	16040	18482	20095	16386	14264	13903	14830	9734.8	11851	14292	28950	28508	20387	16248	17595	22191	--	--
Lmhp010162	468.31	327.29	467.301	C22H46NO7P	[M+H]+	LysoPE 17:0	Lipids	LPE	-	B	8112.8	9415.1	8731	8209.8	6116.9	4433.8	6549	7022.2	8362.5	14572	14867	15271	9543.4	12475	11052	15628	14345	16339	8576.3	8348.6	11671	--	--
Hmjn008136	469.33	469.33	470.34	C30H46O4	[M-H]-	Camaldulenic acid	Terpenoids	Triterpene	71850-15-2	A	124350	121600	110680	99469	103860	98354	147680	139580	131800	88691	96968	77656	135500	134450	131880	138230	150630	159990	115410	128900	123330	--	--
Lmhn003689	471.09	277.04	472.101	C23H20O11	[M-H]-	p-Coumaroylferuloyltartaric acid	Phenolic acids	Phenolic acids	-	B	75242	63761	75649	91316	60338	67951	69302	65866	61388	56786	96722	87760	84804	98980	59299	75702	63358	114560	73810	93162	77234	--	--
pmn001705	471.35	471.35	472.355	C30H48O4	[M-H]-	3,24-Dihydroxy-17,21-semiacetal-12(13)oleanolic fruit*	Terpenoids	Triterpene	-	A	46972	65389	45564	47496	41982	40066	66410	60032	65553	41592	59545	53982	53947	48291	40893	49767	57439	57478	58638	66368	40473	--	--
Lmzn006169	471.35	471.35	472.355	C30H48O4	[M-H]-	Pomolic acid*	Terpenoids	Triterpene	13849-91-7	A	55565	74920	60545	55302	54946	53266	77205	83429	85150	59272	57576	43317	70472	61815	51063	46787	60503	60972	71605	77910	52069	--	--
mws1610	471.35	471.35	472.355	C30H48O4	[M-H]-	Maslinic acid*	Terpenoids	Triterpene	4373-41-5	A	18042	18033	21627	18059	18982	15606	20817	17916	19406	17071	18987	12809	18711	15044	22708	15446	16809	20923	15482	20143	13776	C16939	--
pmb1912	474.17	327	473.166	C20H23N7O7	[M+H]+	10-Formyltetrahydrofuran	Alkaloids	Alkaloids	2800-34-2	A	10159000	10436000	9307900	7313300	7329600	6930100	7295600	7930100	7703700	7690000	7586400	7223500	6417200	7288200	6577800	8954300	10159000	9446900	8567600	8390200	8371800	C00234	ko00670,ko00970,ko01100,ko01200
pmp000581	475.12	271.06	474.116	C23H22O11	[M+H]+	Apigenin-7-O-(6''-acetyl)glucoside	Flavonoids	Flavonoid	72741-92-5	B	9	1951.8	2034.8	7778.3	7095	5764.9	2634.2	3456	4972.7	2503.2	4739.9	4882	2919.5	2086.7	3892.1	2737.3	3304.4	4035.3	3970	4736.4	4352.5	--	--
Lmhp008801	476.28	335.26	475.27	C23H42NO7P	[M+H]+	LysoPE 18:3*	Lipids	LPE	-	A	3139100	3093500	3199600	2515300	2548000	2242000	2849300	2794900	2763700	1854200	1889700	1743600	1850000	1955300	1746700	1935800	2234700	2092000	2441300	2531200	2490500	--	--
Lmhp008589	476.28	335.26	475.27	C23H42NO7P	[M+H]+	LysoPE 18:3(2n isomer)*	Lipids	LPE	-	A	3095700	2670400	2516400	1641100	1431900	1429200	2018200	2744800	2537900	1075300	1049000	1001800	1293800	1297400	1166900	1125300	1144000	1251100	1500600	1512200	1524500	--	--
pmb0881	478.29	337.27	477.286	C23H44NO7P	[M+H]+	LysoPE 18:2*	Lipids	LPE	-	A	1177000	1150600	1319800	1052200	1055000	1010400	1531700	1471900	1437500	1005700	1040900	890110	761680	747190	726630	2852700	3038900	3038500	1439300	1393000	1471600	--	--
pmb0874	478.29	337.27	477.286	C23H44NO7P	[M+H]+	LysoPE 18:2(2n isomer)*	Lipids	LPE	-	A	1660700	1448400	1466600	981400	865130	925300	1435400	1786300	1698300	872220	884840	809760	721120	733980	680300	2217500	2273500	2312600	1285800	1253700	1255400	--	--
Zmhn004909	477.06	169.01	478.075	C21H18O13	[M-H]-	3,4-Digalloylshikimic acid	Phenolic acids	Phenolic acids	-	B	26892	23656	18092	29590	22949	26283	31292	34481	17311	36920	28666	41769	24354	23440	19152	18891	8014.1	15387	21895	22117	14433	--	--
Hmcp002207	479.12	317.06	478.111	C22H22O12	[M+H]+	Isorhamnetin-7-O-glucoside (Brassicin)*	Flavonoids	Flavonols	6743-96-0	A	1222100	1220900	1228600	713930	688330	595140	1740000	1660800	1745800	2733100	3037800	2843600	3722400	3925600	3898400	1709800	1844400	1846200	1950500	1988000	2121400	--	--
Lmjp003044	479.12	317.06	478.111	C22H22O12	[M+H]+	Isorhamnetin-3-O-Glucoside*	Flavonoids	Flavonols	5041-82-7	A	1245000	1306300	1267400	726160	694100	694560	1684000	1697500	1684600	2994400	2967800	2709800	3881800	4025300	3875600	1824800	1823700	1870700	2013800	2037400	2116300	--	--
Zmhn003046	477.14	337.09	478.147	C23H26O11	[M-H]-	4-O-(6'-O-Glucosylferuloyl)-3,4-dihydroxybenzyl alcohol	Phenolic acids	Phenolic acids	-	B	21090	17437	17446	20418	43008	28250	29633	31303	23895	19903	24808	18214	26012	20376	30918	20413	24806	13530	31137	22687	17310	--	--
pmb2260	480.31	184.07	479.301	C23H46NO7P	[M+H]+	LysoPC 15:1	Lipids	LPC	-	B	38447	31029	35045	22417	22124	19636	24836	25725	27909	14989	17084	19060	14916	19252	19195	22000	18511	24025	24141	21411	20698	--	--
pmb0856	480.31	339.29	479.301	C23H46NO7P	[M+H]+	LysoPE 18:1(2n isomer)*	Lipids	LPE	-	A	63107	46448	38619	44881	33969	39194	108920	132440	126850	81057	72055	71748	23491	26593	22122	304640	293940	312190	101910	112310	92484	--	--
mws0289	480.31	339.29	479.301	C23H46NO7P	[M+H]+	LysoPE 18:1*	Lipids	LPE	89576-29-4	A	95520	93266	93860	88098	77842	74444	228010	191260	198300	160620	158960	152930	48357	55095	50067	754950	691590	650150	238780	216390	220640	--	--
pmb0883	482.32	341.31	481.317	C23H48NO7P	[M+H]+	LysoPE 18:0	Lipids	LPE	69747-55-3	A	89775	84960	79162	94365	91165	85627	266020	258550	249500	149830	136560	130550	47500	44435	48571	638420	623950	660430	230210	198950	198840	--	--
pmb2319	482.32	184.07	481.317	C23H48NO7P	[M+H]+	LysoPC 15:0*	Lipids	LPC	108273-89-8	A	61637	61617	57063	27677	28434	26253	43292	43589	41294	36464	34338	39724	35599	35610	35340	52307	65800	52227	47452	49276	46511	--	--
Lmhp009129	482.32	184.07	481.317	C23H48NO7P	[M+H]+	LysoPC 15:0(2n isomer)*	Lipids	LPC	-	A	84761	88658	93213	46056	41847	48802	58201	60050	61979	58671	58558	59260	46811	53111	53158	78473	70564	70272	62072	64148	65683	--	--
pmb3072	481.14	319.3	482.142	C22H26O12	[M-H]-	3-O-p-Coumaroylshikimic acid O-glucoside	Phenolic acids	Phenolic acids	-	B	182350	129600	212170	334370	342510	359660	253300	238250	304500	186140	189770	194450	148320	161830	167640	79551	112200	98318	201670	181170	197170	--	--
pmb3066	481.14	319.2	482.142	C22H26O12	[M-H]-	5-O-p-Coumaroylshikimic acid O-glucoside	Phenolic acids	Phenolic acids	-	A	370480	351130	400070	350330	361260	359120	346300	401500	352500	304050	319920	271360	299520	290690	290780	364860	354950	352900	358020	344600	348930	--	--
Hmyn007168	483.27	255.23	484.278	C22H45O9P	[M-H]-	LysoPG 16:0	Lipids	Glycerol ester	-	B	234140	212890	218280	210540	192350	203680	197600	301550	289490	262550	230980	247620	245730	202050	214220	228650	217720	266150	5507.2	6122.4	5482.8	--	--
pmn001707	485.33	485.33	486.335	C30H46O5	[M-H]-	Quillaic acid	Phenolic acids	Phenolic acids	631-01-6	B	368730	365790	358610	311940	217550	282680	279790	345460	284890	357950	385700	321650	528920	582320	527950	611270	678220	620740	454790	499920	443240	C08972	--
pmp000444	487.34	469.33	486.335	C30H46O5	[M+H]+	27,28-Dicarboxyl ursolic acid	Terpenoids	Triterpene	-	B	9959.1	7793	10460	6575.5	7599.4	5655.4	8147.1	3984	6609.1	5919.6	5014.4	4567	9360.5	4829.6	9138.5	6348.9	8847.6	8245.6	6006.4	6013.6	7980.7	--	--
Lmhn002895	487.09	193.06	488.095	C23H20O12	[M-H]-	Feruloylcaffeoyltartaric acid	Phenolic acids	Phenolic acids	-	B	390810	368580	429830	417340	436830	504830	425170	398980	384970	333530	349680	342840	280470	308950	324510	245310	292450	272410	326830	366210	377900	--	--
pmp001142	492.19	145	491.179	C24H29NO10	[M+H]+	Cimicifugamide A	Alkaloids	Phenolamine	-	B	1043200	1110100	1156600	1453700	1522700	1232100	1068300	1212900	1117500	817150	701680	693000	640150	912780	604360	634610	809440	812880	1023400	1164900	1031000	--	--
pmb0863	492.31	184.07	491.301	C24H46NO7P	[M+H]+	LysoPC 16:2(2n isomer)	Lipids	LPC	-	A	34659	32443	29376	25454	20934	22706	26345	38242	36692	16610	15387	17339	18373	16381	16392	23311	23987	20378	21939	24145	21593	--	--
pma1303	492.31	184.07	491.301	C24H46NO7P	[M+H]+	LysoPC 16:2	Lipids	LPC	-	A	46865	41072	47806	40401	41127	38305	37493	40604	45467	30492	26676	32787	25095	29832	27271	49202	62149	55153	39631	44122	45507	--	--
pmb0736	493.13	331.08	492.127	C23H24O12	[M+H]+	Tricin-7-O-Glucoside	Flavonoids	Flavonoid	32769-01-0	B	158020	180240	144940	85097	109850	6034.7	250060	174350	182000	256280	231500	245470	377410	377320	412010	176570	195830	196630	228740	207000	197460	--	--
Lmhp008833	494.32	184.07	493.317	C24H48NO7P	[M+H]+	LysoPC 16:1(2n isomer)*	Lipids	LPC	-	A	274180	171890	238310	139530	131800	140440	252890	316680	270640	129860	142810	119880	124360	111810	112470	251810	247840	277120	188310	192030	181710	--	--
pmp001270	494.32	184.07	493.317	C24H48NO7P	[M+H]+	LysoPC 16:1*	Lipids	LPC	76790-27-7	A	412630	422020	435960	271440	307570	290220	418530	412820	407820	276460	304800	271180	233050	233840	242120	567090	633140	613290	378020	404020	392070	--	--
Lmtn002997	493.1	331.05	494.106	C22H22O13	[M-H]-	Mearnsetin-3-O-glucoside	Flavonoids	Flavonoid	-	B	580460	597440	575290	476210	446410	432440	469590	557690	436910	555260	571590	508230	467170	481240	506040	518050	581730	694620	567460	568260	498160	--	--
pmd0132	496.34	184.07	495.332	C24H50NO7P	[M+H]+	LysoPC 16:0(2n isomer)	Lipids	LPC	-	A	4041200	4259000	4581700	2247700	2467900	2407800	3191900	3018200	2848900	3151800	3031800	3060800	2768400	2837700	2803200	3519000	3850600	3848900	3363100	3354900	3499900	--	--
pmb0855	496.34	184.07	495.332	C24H50NO7P	[M+H]+	LysoPC 16:0	Lipids	LPC	17364-16-8	A	22983000	20209000	20600000	11148000	10928000	10786000	14333000	16379000	13962000	13483000	11420000	13494000	13615000	12978000	12981000	15328000	16807000	16173000	15442000	15449000	15517000	--	--
pma0170	498.26	177.05	497.253	C27H35N3O6	[M+H]+	N',N''-Diferuloylspermidine	Alkaloids	Phenolamine	-	B	49355	56856	54834	52121	53067	65174	50317	59900	43313	37451	51653	43204	48477	64922	69468	59465	47936	71333	54851	46563	54209	--	--
Lmhn003799	501.1	307.05	502.111	C24H22O12	[M-H]-	Feruloylferuloyltartaric acid	Phenolic acids	Phenolic acids	-	B	36853	43676	26764	110280	76347	83548	56617	88141	76360	44944	32683	45036	35043	33467	34955	23343	15613	14263	42995	31220	35301	--	--
Lmhp009802	504.31	363.29	503.301	C25H46NO7P	[M+H]+	LysoPE 20:3(2n isomer)*	Lipids	LPE	-	B	5938.6	4306	5392.3	3112.1	2915.9	3848.8	3684.3	4331.4	4452	3860.7	1479.2	3261.7	3655.7	2798.4	2206.4	2543.7	3716.2	4752.2	2166	4009.5	4869.1	--	--
Lmhp010040	504.31	363.29	503.301	C25H46NO7P	[M+H]+	LysoPE 20:3*	Lipids	LPE	-	B	9191.1	11441	12448	7173.2	6660.8	5759.6	9044.6	7039.2	8506.2	5313.3	3838.4	5175.8	6944.2	5181.2	5000.1	9265	9359.8	8432	10469	6494.3	7657.5	--	--
pmn001642	503.08	459.1	504.09	C23H20O13	[M-H]-	Kaempferol-3-O-(2''-O-acetyl)glucuronide	Flavonoids	Flavonols	-	B	201970	214020	184230	199470	180270	179530	221820	214040	223710	157070	161980	158240	198130	201200	211920	137500	136050	148660	195750	209530	177450	--	--
pme2125	503.44	179	504.169	C18H32O16	[M-H]-	Raffinose	Others	Saccharides and Alcohols	512-69-6	B	23271	27050	47493	61983	48781	54230	46971	52696	51402	86432	108150	96227	87551	100890	77359	129640	121610	132500	76423	59216	45286	C00492	ko00052,ko01100,ko02010
Lmhp008718	506.32	184.07	505.317	C25H48NO7P	[M+H]+	LysoPC 17:2	Lipids	LPC	-	A	25806	25727	17776	14706	11730	13612	25958	33145	26688	21527	23660	21955	22116	25365	23281	13255	14132	17566	20551	23454	15567	--	--
Lmhp010757	506.32	365.31	505.317	C25H48NO7P	[M+H]+	LysoPE 20:2	Lipids	LPE	-	B	10300	8465.5	9117.2	6157	6280.5	4902.1	6100.6	9333.6	8289	4301.4	3952.2	3125.6	3824.8	3879.3	4933	5379.4	6999.7	5762.8	7156.7	6705.9	6889	--	--
Hmln002199	505.1	300.03	506.107	C23H22O13	[M-H]-	Quercetin-3-O-(6''-acetyl)galactoside	Flavonoids	Flavonols	-	B	45062	49516	36751	19768	20352	9147.1	36716	78111	78328	73988	78530	59420	144170	110170	119700	35242	24827	42517	67694	62753	58773	--	--
pmb0803	508.18	152.4	507.174	C24H29NO11	[M+H]+	Pyridoxine-5'-O-(6''-feruloyl)glucoside	Others	Vitamin	-	A	748680	661230	656590	1245700	1368100	1294100	832360	882350	885860	743580	820180	853530	519340	635470	559820	559710	601300	528210	815030	843330	899820	--	--
Lmhp009590	508.34	184.07	507.332	C25H50NO7P	[M+H]+	LysoPC 17:1	Lipids	LPC	-	B	39685	36807	34399	14500	14826	20255	22178	36969	41149	53929	50238	47702	44309	37240	30376	14820	24543	33004	27629	19957	29983	--	--
Lmtn002916	507.08	331.05	508.085	C22H20O14	[M-H]-	Mearnsetin-3-O-glucuronide	Flavonoids	Flavonoid	-	B	91329	101640	125000	65712	57341	71927	53610	71612	66911	64930	59455	61947	30174	45608	26785	63391	57268	57350	57468	61932	68145	--	--
HJAP006	509.13	347.08	508.122	C23H24O13	[M+H]+	Syringetin-7-O-glucoside	Flavonoids	Flavonoid	-	B	20914	84980	18596	21619	16215	13909	19164	18252	19862	20130	17045	21333	36560	40523	27616	26236	8583.1	26439	22911	22355	26946	--	--
pmb2406	510.36	184.07	509.348	C25H52NO7P	[M+H]+	LysoPC 17:0*	Lipids	LPC	50930-23-9	A	33044	55102	54361	23398	29628	23603	47967	51669	29466	96580	93877	76998	56366	68147	52409	111860	77282	113890	57606	57060	54683	--	--
Lmhp010515	510.36	184.07	509.348	C25H52NO7P	[M+H]+	LysoPC 17:0(2n isomer)*	Lipids	LPC	-	A	48622	58040	52815	29653	29823	31055	55050	46772	44706	101360	97455	99905	77527	66080	79070	84603	103280	83281	65365	71118	61332	--	--
Lmgp004518	531.15	177.05	512.132	C26H24O11	[M+H]+	Caffeoylferuloylshikimic acid	Phenolic acids	Phenolic acids	-	B	174700	204640	205370	299860	412530	482500	255180	241270	260270	350830	356280	322750	324940	371190	303520	225510	186550	247180	265340	286200	262290	--	--
Lmhp009773	515.32	261.22	514.314	C27H46O9	[M+H]+	1-α-Linolenoyl-glycerol-3-O-glucoside*	Lipids	Glycerol ester	-	A	444400	430660	430280	272080	332920	322960	186290	141690	176080	126170	111760	120610	127730	102760	132390	150300	122110	122460	221340	231790	230510	--	--
Lmhp009526	515.32	261.22	514.314	C27H46O9	[M+H]+	2-α-Linolenoyl-glycerol-1-O-glucoside*	Lipids	Glycerol ester	-	A	266220	275580	255860	85184	89607	78421	61040	73814	86204	39685	36028	29269	41050	36959	38879	30178	23535	27700	71868	84155	74837	--	--
Zmhn000785	515.16	341.11	516.169	C19H32O16	[M-H]-	Di-O-Glucosylquinic acid	Phenolic acids	Phenolic acids	-	A	150610	161720	161520	115030	92008	97389	101830	143450	143960	166850	156830	153500	189810	132270	128060	129720	131830	178450	136110	146890	154380	--	--
Lmhp010573	517.34	263.24	516.33	C27H48O9	[M+H]+	1-Linoleoylglycerol-3-O-glucoside	Lipids	Glycerol ester	-	B	15028	19033	14932	4893.3	5693.9	6071.8	3960.5	2787.6	4187.4	3699.8	3882.9	3608.2	2997.8	3193	2931.3	2695	3103.2	2946.9	6410.9	4869.7	7486.5	--	--
pmb0854	518.32	184.07	517.317	C26H48NO7P	[M+H]+	LysoPC 18:3	Lipids	LPC	-	A	14712000	14613000	15404000	12088000	12199000	12437000	14983000	14484000	13682000	10132000	10285000	10068000	9633400	10411000	9868500	10791000	11748000	11401000	12239000	13299000	13172000	--	--
pmb0865	518.32	184.07	517.317	C26H48NO7P	[M+H]+	LysoPC 18:3(2n isomer)	Lipids	LPC	-	A	14701000	12394000	12505000	8686100	7424400	8033000	11720000	14724000	14448000	6289200	6392400	6151000	7311700	7503300	6967800	6097500	6446500	6604500	8082100	8487200	8175100	--	--
pmp000585	519.11	433.11	518.106	C24H22O13	[M+H]+	Apigenin-7-O-(6''-malonyl)glucoside	Flavonoids	Flavonoid	86546-87-4	B	16638	11506	11253	26452	20482	25501	23703	21831	15326	13241	17444	13734	12887	12042	14560	8537.8	8461.1	8565.6	14002	17332	13678	C10020	--
pmn001458	517.16	175	518.164	C22H30O14	[M-H]-	Sibiricose A5	Phenolic acids	Phenolic acids	107912-97-0	B	329380	322460	235420	308800	221250	227710	230770	286480	250850	297050	222560	243500	275490	336560	223000	352980	345730	337060	252920	293130	279020	--	--
pmp001273	520.34	184.07	519.332	C26H50NO7P	[M+H]+	LysoPC 18:2	Lipids	LPC	-	A	5785300	5952000	6169900	5085600	5453300	5195400	7796800	7460200	6991500	5561400	5682800	5420000	3748400	4330900	3927700	15406000	17035000	17181000	7548700	7774600	7957800	--	--
pmp001251	520.34	184.07	519.332	C26H50NO7P	[M+H]+	LysoPC 18:2(2n isomer)	Lipids	LPC	-	A	5678800	5123100	4700200	3541200	2998300	3206800	5902200	7084100	6987700	3278600	3383400	3108900	2928200	2823600	2607000	8322000	7935400	8469900	4784000	4780800	4641600	--	--
pmn001644	519.08	300	520.085	C23H20O14	[M-H]-	Quercetin-3-O-(2''-acetyl)glucuronide	Flavonoids	Flavonols	-	B	20678	14914	25067	7601.6	7698.8	8458.6	20366	27525	38604	19579	24241	26678	42100	33085	53420	17040	9772.8	8462.9	22929	20792	17790	--	--
Li512111	519.11	315.05	520.122	C24H24O13	[M-H]-	Isorhamnetin-3-O-(6''-acetylglucoside)	Flavonoids	Flavonols	-	B	111650	172320	110920	51549	35020	45405	180750	151260	182710	136520	106880	123110	299390	320890	311570	98736	99523	73255	174310	130670	138670	--	--
pmp000682	538.22	359.14	520.168	C26H32O11	[M+NH4]+	Matairesinol-4'-O-glucoside (Matairesinoside)	Lignans and Coumarins	Lignans	23202-85-9	B	41263	30120	37688	39194	38896	30085	34954	29816	33585	37259	32924	27847	25055	36529	39343	39561	38780	28026	23504	28740	32023	--	--
pmn001378	519.19	357.14	520.194	C26H32O11	[M-H]-	Pinoresinol-4-O-glucoside	Lignans and Coumarins	Lignans	41607-20-9	B	34927	39863	46787	57432	53946	54579	49149	46832	60401	84296	91722	80708	53666	49242	85272	52322	86202	77611	50818	52126	59648	C17529	--
Lmhp010190	522.36	184.07	521.348	C26H52NO7P	[M+H]+	LysoPC 18:1(2n isomer)	Lipids	LPC	-	A	565670	511990	494230	328560	292910	308310	840590	1028700	910960	562270	575930	541900	355780	344820	317740	1758500	1553900	1903400	731380	764690	745670	--	--
pmp001281	522.36	184.07	521.348	C26H52NO7P	[M+H]+	LysoPC 18:1	Lipids	LPC	-	A	694370	624650	564290	535400	533670	491520	1132100	870540	953480	904030	806110	933640	482950	490970	495340	3396200	3660000	3252300	1013900	1137600	1117400	--	--
pmb3041	521.09	329.2	522.101	C23H22O14	[M-H]-	Tricin-7-O-saccharic acid	Flavonoids	Flavonoid	-	B	521490	544480	771980	579080	768740	641920	642680	700260	627320	533000	506030	510830	496120	530470	612460	711130	795870	753470	584240	527770	832630	--	--
mws0126	524.37	184.07	523.364	C26H54NO7P	[M+H]+	LysoPC 18:0	Lipids	LPC	19420-57-6	A	809400	1059200	1071000	650480	473930	638900	747750	713720	830060	548890	675590	664270	633700	576230	478500	737090	801630	915110	684810	674970	828690	--	--
pmd0136	524.37	184.07	523.364	C26H54NO7P	[M+H]+	LysoPC 18:0(2n isomer)	Lipids	LPC	-	A	440880	467010	501990	254480	274900	278410	358680	345640	336170	336230	326830	329000	299860	298590	296910	406250	454660	439040	344300	376210	392990	--	--
Lmtn003096	523.21	361.14	524.226	C26H36O11	[M-H]-	(-)-Secoisolariciresinol 4-O-glucoside	Lignans and Coumarins	Lignans	-	B	137390	147480	122700	126270	132960	138010	135740	127090	132820	108730	119690	106990	66737	127650	137180	163940	117120	182260	127770	139800	103560	--	--
Lmjp003822	531.15	177.06	530.142	C26H26O12	[M+H]+	3,5-Dicaffeoylquinic Acid Methyl Ester*	Phenolic acids	Phenolic acids	159934-13-1	B	190930	165920	182830	439980	458210	406860	240480	236430	199450	314910	264360	313290	311530	258070	242510	204680	166310	204270	243900	251660	288260	--	--
Lmjp003731	531.15	177.06	530.142	C26H26O12	[M+H]+	3,4-O-Dicaffeoylquinic Acid Methyl Ester*	Phenolic acids	Phenolic acids	-	B	147940	186560	169330	470700	505730	434860	297340	229930	252980	299340	333420	333750	314740	322180	300730	196940	211290	203190	228750	260620	249180	--	--
pmb2554	529.16	193.1	530.164	C23H30O14	[M-H]-	5-O-Feruloyl quinic acid glucoside	Phenolic acids	Phenolic acids	-	B	8718.8	6869	8360.8	9650.8	9403.2	9931.4	8935.1	13054	9893	4719.3	5731.1	4908	7528	10430	9852.4	10836	11942	11294	13294	6381.1	8451.3	--	--
Lmhn003801	531.12	337.06	532.122	C25H24O13	[M-H]-	Feruloylsinapoyltartaric acid	Phenolic acids	Phenolic acids	-	B	388730	395120	373690	692160	755050	704230	385290	344900	357690	318670	305690	310420	275100	250670	252240	118180	100830	116010	321800	352390	344910	--	--
Lmhp007598	534.36	184.07	533.348	C27H52NO7P	[M+H]+	LysoPC 19:2(2n isomer)*	Lipids	LPC	-	B	15732	13848	12938	15304	11416	12839	15753	13738	18113	10220	12587	9890.6	7143.3	8641.3	10247	7729.1	8748.4	11385	12985	10205	12024	--	--
Lmhp007840	534.36	184.07	533.348	C27H52NO7P	[M+H]+	LysoPC 19:2*	Lipids	LPC	-	B	5176.3	5241.8	5250	6826.6	8931.4	6787.6	6856.7	7384.7	5169.4	5097.7	8134.1	6227.7	4056.1	4453.5	3318.2	5690.2	8687.4	7261.3	6373.7	8021.2	5629.3	--	--
Zmfn000481	535.04	323.03	536.044	C14H22N2O16P2	[M-H]-	Uridine-5'-Diphosphate-D-Xylose	Nucleotides and derivatives	Nucleotides and derivatives	3616-06-6	B	198200	184020	179530	183700	165550	147060	200560	258360	226240	128480	118010	113020	129480	144440	119050	137000	105330	109700	137880	157650	137850	C00190	ko00520,ko00908,ko01100
pmb0824	537.1	177.4	536.153	C25H28O13	[M+H]+	Syringic acid-4-O-(6''-feruloyl)glucoside	Phenolic acids	Phenolic acids	-	B	415530	406550	402690	509290	566270	598720	402430	462400	531560	351700	299870	353570	316230	322180	436590	356550	252720	362760	427730	423220	448280	--	--
pmn001375	535.18	373.13	536.189	C26H32O12	[M-H]-	1-Hydroxypinoresinol-1-O-Glucoside	Lignans and Coumarins	Lignans	81495-71-8	A	73169	75029	51802	68168	47592	95726	85766	73890	52801	84974	108240	59876	81985	63222	88335	96606	97568	106860	59910	65080	68066	--	--
Lmhp009890	546.36	184.07	545.348	C28H52NO7P	[M+H]+	LysoPC 20:3	Lipids	LPC	1199257-41-4	B	21585	22057	24560	14269	14921	16671	17177	15100	18962	11457	13660	10614	8455	12976	11742	17420	17501	19362	18120	18831	16423	--	--
pmd0147	548.37	184.07	547.364	C28H54NO7P	[M+H]+	LysoPC 20:2*	Lipids	LPC	-	A	63637	60524	59879	46747	42663	40019	59709	55115	51553	28985	23679	30063	25137	25953	24205	48373	51514	46156	44886	42436	49808	--	--
pmd0146	548.37	184.07	547.364	C28H54NO7P	[M+H]+	LysoPC 20:2(2n isomer)*	Lipids	LPC	-	A	15921	14427	14126	8245.6	9660.4	8737.1	15140	10200	12888	9233.8	6737.9	5880.7	5495.1	6958.5	6004.9	10928	13985	9941.8	8510.1	13869	9098.6	--	--
pmb0608	549.12	301.4	548.117	C25H24O14	[M+H]+	Chrysoeriol-7-O-(6''-malonyl)glucoside	Flavonoids	Flavonoid	-	A	256300	254670	264900	248580	265090	240950	412730	391750	400460	360630	381510	345930	624040	605200	582050	328210	278250	339590	372000	373610	354810	--	--
pmn001671	547.17	223.1	548.174	C23H32O15	[M-H]-	Furanofructosyl-α-D-(6-mustard acyl)glucoside	Phenolic acids	Phenolic acids	-	A	65368	63097	54597	120340	116180	149270	118030	112910	103780	466070	408130	463940	473870	385000	421320	245830	263690	202970	173530	245010	252870	--	--
pmn001672	547.17	223.1	548.174	C23H32O15	[M-H]-	Furanofructosyl-α-D-(3-mustard acyl)glucoside	Phenolic acids	Phenolic acids	-	A	165120	161310	160310	150040	130680	145210	230740	192280	219130	270850	296890	326820	293990	251640	265960	390670	480380	428430	225020	220930	306330	--	--
Hmln002189	549.09	505.11	550.096	C24H22O15	[M-H]-	Quercetin-3-O-(6''-malonyl)galactoside	Flavonoids	Flavonols	-	A	222520	231760	175890	51038	61457	44609	246870	265030	312860	200840	217030	194670	520430	507100	511220	142440	131270	110390	188490	223690	168810	--	--
mws1138	551.15	303.04	550.143	C24H26N2O13	[M+H]+	Betanin (Betanidin-5-O-glucoside)	Alkaloids	Alkaloids	7659-95-2	B	52063	53114	43678	54607	72790	62012	66416	69324	68348	62420	87188	43695	82829	93136	116850	65730	50324	65201	76922	60306	89050	C08540	ko00965,ko01110
Hmln002355	549.2	387.15	550.204	C27H34O12	[M-H]-	5'-Methoxymatairesinoside	Lignans and Coumarins	Lignans	1691201-82-7	B	15489	20994	17868	16831	23369	27581	15564	10913	16068	33295	44780	50154	36921	22686	32695	39832	56439	44495	32523	24514	36013	--	--
mws0391	555.3	495.5	556.304	C32H44O8	[M-H]-	Cucurbitacin E	Terpenoids	Triterpene	18444-66-1	B	31799	34844	34350	2405.6	3153.3	3544.5	2042.1	2384.6	2045.5	1177.1	1003.9	1989.5	2967.2	2909.7	3873	4164.3	4783.9	3880.9	10238	11354	11846	C08797	--
mws0529	559.33	518.28	558.319	C32H46O8	[M+H]+	Cucurbitacin B	Terpenoids	Triterpene	6199-67-3	B	821.65	878.15	465.14	2846.3	1471.4	897.62	751.19	2689	2482	3470.9	3680.7	3155	3020.9	3411.8	3079.7	3385.8	3232.3	3461.5	2484.1	2722.6	2879.2	C08794	--
Lmhn003802	561.13	337.06	562.132	C26H26O14	[M-H]-	Sinapoylsinapoyltartaric acid	Phenolic acids	Phenolic acids	-	B	215850	231080	220030	294690	294610	292010	304410	283520	269480	320300	381520	358590	261080	268240	260980	259600	258670	261190	297310	289240	271470	--	--
Rfmb25702	561.2	357.13	562.205	C28H34O12	[M-H]-	Pinoresinol-4-O-(6''-acetyl)glucoside	Lignans and Coumarins	Lignans	-	B	26788	22088	27416	37516	31776	29616	27595	32932	36680	29321	17837	22884	31395	27814	28389	17133	13842	16739	30179	17266	17224	--	--
HJAP064	565.12	317.08	564.088	C25H24O15	[M+H]+	Isorhamnetin-3-O-(6''-malonylglucoside)	Flavonoids	Flavonoid	-	A	301240	335120	287790	143660	141340	140030	375150	329480	370020	330900	318190	300430	756720	808770	719360	232270	227750	273730	374170	341710	269130	--	--
pmp000236	565.16	367.1	564.148	C26H28O14	[M+H]+	Apigenin-6-C-glucoside-8-O-xylcoside*	Flavonoids	Flavonoid carbonoside	-	B	42104	48876	44264	36743	44805	35269	35724	41708	40867	45914	42491	52309	33709	30291	40010	31357	40337	38772	60262	51356	40544	--	--
Lmnp202580	565.16	433.11	564.148	C26H28O14	[M+H]+	Apigenin-8-C-(2''-xylosyl)glucoside*	Flavonoids	Flavonoid carbonoside	-	B	107410	99853	115280	95273	112740	100740	106730	106980	122610	118410	116040	105730	91513	80001	88473	98679	107800	81114	125650	98364	122150	--	--
pmb2922	565.05	323.1	566.055	C15H24N2O17P2	[M-H]-	Uridine 5'-diphospho-D-glucose	Nucleotides and derivatives	Nucleotides and derivatives	133-89-1	A	2382900	2509000	2365800	2465900	2190300	2160200	2072000	2207200	2324300	1279400	1468900	1303100	1633500	1498900	1485200	1321800	1152300	1367900	1658300	1707400	1877200	C00029	ko00040,ko00052,ko00053,ko00240,ko00500,ko00520,ko00561,ko00908,ko01100,ko01110
pmb0720	579.13	331.08	578.127	C26H26O15	[M+H]+	Tricin-7-O-(6''-Malonyl)Glucoside	Flavonoids	Flavonoid	-	B	57737	74060	61895	49017	39744	41032	73976	80547	64264	61647	52970	59404	106220	107630	106400	53046	44653	55136	82096	80673	61509	--	--
Lmpp003930	579.15	271.06	578.142	C30H26O12	[M+H]+	Apigenin-7-O-(6''-p-Coumaryl)glucoside	Flavonoids	Flavonoid	-	B	7490.7	8038	12456	21730	21486	22753	21746	22118	14152	29767	23803	23520	27808	26368	17611	15945	14094	14000	24640	22352	21201	--	--
pme3227	579.17	433	578.164	C27H30O14	[M+H]+	Vitexin-2''-O-rhamnoside	Flavonoids	Flavonoid carbonoside	64820-99-1	B	24532	19518	24901	13723	21625	18622	25897	31317	20561	23310	24533	26190	14994	22382	15550	20584	19826	25096	22742	20395	25959	C12628	ko00944
pmb0492	584.28	325	583.268	C34H37N3O6	[M+H]+	N',N'',N'''-p-Coumaroyl-cinnamoyl-caffeoyl spermidine	Alkaloids	Phenolamine	-	B	150600	164170	211510	269890	329090	286890	202100	182830	148750	172460	220830	197010	126410	160100	147890	153050	165200	147580	195770	192190	235870	--	--
pmb2936	591.17	367.2	592.179	C28H32O14	[M-H]-	Disinapoyl glucoside	Phenolic acids	Phenolic acids	-	B	84328	71739	84320	62648	69465	68007	68909	72764	71476	56871	54017	55295	44877	46721	48245	66419	79280	78021	62694	71255	60350	--	--
Rfmb056	591.21	387.14	592.216	C29H36O13	[M-H]-	Medioresinol-4'-O-(6'''-acetyl)glucoside	Lignans and Coumarins	Lignans	-	B	69284	62478	56080	80345	63134	64938	66818	86466	68199	59508	76637	66688	73391	77770	80279	78826	55921	70594	72805	75116	59565	--	--
Lmlp002990	595.17	313.07	594.158	C27H30O15	[M+H]+	Isosaponarin(Isovitexin-4'-O-glucoside)	Flavonoids	Flavonoid carbonoside	19416-87-6	B	6269500	6014300	6338900	5980100	6010200	5903600	5622300	6653600	5813800	6349800	6763700	6920200	5771800	5942700	5691900	5832900	6382700	6218400	6603900	6176500	5942800	--	--
pmp001106	595.17	577.16	594.158	C27H30O15	[M+H]+	Vitexin-2''-O-glucoside*	Flavonoids	Flavonoid carbonoside	61360-94-9	B	1018200	1137100	1056800	1512700	1576900	1568000	1302300	1414800	1599600	1727500	1946800	1532600	1272800	1198200	1115500	1258200	1231300	1460300	1642600	1525500	1341800	C04024	ko00944
pme1665	593.15	311	594.158	C27H30O15	[M-H]-	Isovitexin-7-O-glucoside(Saponarin)*	Flavonoids	Flavonoid carbonoside	20310-89-8	B	510500	468550	467810	432270	342630	413450	520950	531780	484310	515250	496510	600900	597390	552430	603710	496940	526670	538560	547320	502640	573940	C08064	--
Lmqn000780	606.08	384.98	607.082	C17H27N3O17P2	[M-H]-	Uridine 5'-diphospho-N-acetylglucosamine	Alkaloids	Alkaloids	528-04-1	B	45873	32895	46280	39355	43274	34586	38924	30384	35776	26034	26072	34860	22131	28879	21640	43493	32743	35589	27337	35690	30972	C00043	ko00520,ko01100,ko01502
mws1661	609.18	301	608.174	C28H32O15	[M+H]+	Diosmetin-7-O-rutinoside (Diosmin)	Flavonoids	Flavonoid	520-27-4	B	12133	10047	8201.8	8634.9	4546	8159.3	10303	15676	11070	34319	41139	31544	53746	61877	58883	29065	32294	38040	28130	23845	22172	C10039	--
pmb0711	611.16	303.1	610.153	C27H30O16	[M+H]+	Quercetin-7-O-rutinoside*	Flavonoids	Flavonols	147714-62-3	B	20498	100620	8083.1	20125	15398	19293	13117	9843	16933	16067	773050	6924.1	13610	26314	26776	8165.2	14259	22856	74034	62676	80581	--	--
pmn001583	609.15	300	610.153	C27H30O16	[M-H]-	Quercetin-3-O-robinobioside*	Flavonoids	Flavonols	52525-35-6	B	6952.8	63334	6042.6	6905.8	7749	6010.8	3441.8	4352.9	5636.7	11696	446800	5665.6	7306.9	8606.2	14655	2599.2	5596.2	6418.9	32690	39594	36330	--	--
pmp000126	611.16	593.2	610.153	C27H30O16	[M+H]+	Luteolin-6,8-di-C-glucoside*	Flavonoids	Flavonoid carbonoside	29428-58-8	A	19971	17401	22852	39351	51471	45505	51074	46075	48358	92324	92103	79447	146210	151130	122960	32196	43128	47626	47724	62412	64526	C10102	--
pmb0624	611.16	431.3	610.153	C27H30O16	[M+H]+	Luteolin-6-C-glucoside-7-O-glucoside*	Flavonoids	Flavonoid carbonoside	-	A	138380	148450	169020	93690	91778	94772	160270	218480	208150	165960	241720	234930	387560	423180	345390	124960	133380	146160	204800	198010	214550	--	--
Zmhn002032	609.18	447.13	610.189	C28H34O15	[M-H]-	4-O-(6'-O-Glucosylcaffeoylglucosyl)-4-hydroxybenzyl alcohol	Phenolic acids	Phenolic acids	-	B	399640	305970	340270	385360	426270	375570	525680	641870	627720	717000	649580	776950	1135400	1029700	1226100	472440	506460	504370	638360	712070	640710	--	--
Zmcp002924	611.16	287.05	611.161	C27H31O16+	[M]+	Cyanidin-3-O-(2''-O-glucosyl)glucoside	Flavonoids	Anthocyanins	38820-68-7	B	38023	31952	29572	60533	54979	38869	52431	55860	47674	119250	126630	107680	67349	79078	73401	88509	82321	97322	64803	68537	69325	C16306	ko00942
mws4134	611.14	306.08	612.152	C20H32N6O12S2	[M-H]-	Oxiglutatione	Amino acids and derivatives	Amino acids and derivatives	27025-41-8	A	703490	644710	751610	773660	634170	593810	654810	712540	801970	285260	300580	390250	263590	272500	322250	264840	207670	207430	380830	366650	423900	C00127	ko00480,ko01100
pmb0628	613.18	451.1	612.169	C27H32O16	[M+H]+	Eriodictyol-8-C-glucoside-4'-O-glucoside	Flavonoids	Dihydroflavone	-	B	68217	70043	66678	47750	48343	42915	93220	95107	94805	100650	79117	96842	169470	171110	175900	57885	58292	68049	99627	96899	75740	--	--
Rfmb26201	621.22	417.16	622.226	C30H38O14	[M-H]-	Syringaresinol-4'-O-(6''-acetyl)glucoside	Lignans and Coumarins	Lignans	-	B	79638	88354	70591	68579	61893	66191	57780	98454	61733	78154	102220	76635	115700	102450	97778	110670	81546	107720	91546	89739	87216	--	--
pmp000241	625.14	505.09	624.133	C27H28O17	[M+H]+	Luteolin-6-C-(2''-glucuronyl)glucoside	Flavonoids	Flavonoid	-	B	2992800	3081200	3086900	2820000	3008100	2800500	4024900	4298200	4546200	5334400	5304000	5498500	7188900	7039900	7188000	4871100	4941600	4854300	4464000	4756700	4811800	--	--
Zmxp002867	625.17	301.07	624.168	C28H32O16	[M+H]+	Chrysoeriol-5,7-di-O-glucoside*	Flavonoids	Flavonoid	-	A	484150	497880	531410	545450	558640	539610	731440	760820	758150	1330900	1281400	1287300	1997900	1752200	1778900	1207600	1362100	1388400	1144200	1097200	1187600	--	--
pmb0623	625.18	607.1	624.169	C28H32O16	[M+H]+	Chrysoeriol-6-C-glucoside-7-O-glucoside	Flavonoids	Flavonoid carbonoside	-	B	2234100	2227600	2267900	2076600	1995900	1938800	3369000	3173500	3334000	3797300	3949000	3774100	5078100	5355800	5200300	3237900	3487100	3451800	3517800	3601500	3462200	--	--
pmp000127	625.18	607.2	624.169	C28H32O16	[M+H]+	Chrysoeriol-6,8-di-C-glucoside	Flavonoids	Flavonoid carbonoside	-	B	2227000	2199700	2296600	2056700	2098200	2164900	3344600	3228200	3012100	3827800	4049600	3854100	5213000	5543800	4922500	3183700	3443200	3351100	3259600	3292700	3587900	--	--
HJAP026	625.18	463.13	624.17	C28H32O16	[M+H]+	Chrysoeriol-6-C-glucoside-4'-O-glucoside*	Flavonoids	Flavonoid	-	A	19458000	17529000	18819000	14274000	15539000	15197000	23613000	22660000	24499000	27666000	29071000	27405000	35933000	34612000	37672000	24306000	23699000	23928000	25524000	25219000	25552000	--	--
pma2088	627.16	465	626.148	C27H30O17	[M+H]+	Quercetin-3,4'-O-di-glucoside	Flavonoids	Flavonols	29125-80-2	B	106010	115080	100820	140700	103760	103120	104810	114440	122500	157280	131690	159860	166680	150790	153940	136900	148820	162850	124450	142850	137210	--	--
Lmtp003677	627.16	303.04	626.148	C27H30O17	[M+H]+	Quercetin-3-O-sophoroside (Baimaside)	Flavonoids	Flavonols	18609-17-1	B	40440	55539	44154	42418	45569	41801	60597	59661	55724	79249	81572	92807	138600	127920	136850	73192	76188	92408	77793	79731	75949	C12667	ko00944
pmp000596	627.16	465.1	626.148	C27H30O17	[M+H]+	Quercetin-3-O-(2''-O-galactosyl)glucoside	Flavonoids	Flavonols	56782-99-1	B	1111700	994570	981790	826770	743600	724440	1305200	1235000	1360700	1655200	1751000	1608900	2236100	2410400	2411000	1313000	1354800	1493300	1509800	1370600	1508700	--	--
Lmsp008133	633.4	453.34	632.392	C36H56O9	[M+H]+	Lucyoside K	Terpenoids	Triterpene Saponin	-	B	26372	28150	32855	32767	30236	45747	33009	28645	34562	63826	71177	63341	46041	47084	61860	86239	70602	81987	53522	58574	50157	--	--
Lmsn006824	633.4	615.39	634.408	C36H58O9	[M-H]-	Lucyoside O	Terpenoids	Triterpene Saponin	-	B	91992	87097	80526	74021	68236	75411	78818	75542	70741	64125	59306	63807	57403	64885	60967	83958	88328	84854	83571	59448	66967	--	--
Lmgp005868	639.17	301.07	638.164	C32H30O14	[M+H]+	Chrysoeriol-7-O-(6''-feruloyl)glucoside	Flavonoids	Flavonoid	-	B	27624	26372	27311	31472	21101	25886	36778	40967	46971	46889	39053	41368	92158	91139	79414	17321	13126	16467	41298	38882	31984	--	--
pmf0615	641.17	317.07	641.171	C28H33O17+	[M]+	Petunidin-3,5-di-O-glucoside	Flavonoids	Anthocyanins	25846-73-5	B	14476	14188	11673	19077	23091	22775	35030	36996	38283	101030	100230	114140	76696	109570	90640	66770	49981	78581	43042	45003	42408	--	--
Hmsn002719	649.36	649.35	650.367	C35H54O11	[M-H]-	Esculentoside E	Terpenoids	Triterpene Saponin	65649-36-7	B	1085800	1184100	1149200	481620	501700	550290	1065700	1056100	948520	1292000	1380400	1292200	1162200	1228100	1176200	1235600	1529300	1272700	1186000	1122900	1201100	--	--
pmb0713	655.19	331.08	654.18	C29H34O17	[M+H]+	Tricin-7-O-(2''-O-glucosyl)glucoside	Flavonoids	Flavonoid	-	B	20572	24075	26545	14704	8899.8	11564	20727	25240	21004	24629	27432	23693	46334	39380	38993	26640	38254	32234	21806	23724	30930	--	--
pmp000898	663.37	483.3	662.367	C36H54O11	[M+H]+	Deacetoxycucurbitacin B-3-O-glucoside	Terpenoids	Triterpene Saponin	-	B	10583	19579	12771	21570	25917	24579	19986	22201	21757	24505	30143	31682	31275	37437	26360	32328	35252	36489	23891	26339	34673	--	--
pmb0530	664.12	136.2	663.109	C21H27N7O14P2	[M+H]+	Nicotinic acid adenine dinucleotide	Nucleotides and derivatives	Nucleotides and derivatives	53-84-9	B	563650	564050	592390	422850	478700	373400	340440	341400	374390	343550	298100	259230	247600	270410	302740	344800	323910	321740	398980	372730	347170	C00003	ko00190,ko00730,ko00760,ko01100
mws1153	665.21	161.02	666.216	C31H38O16	[M-H]-	2'-Acetylacteoside	Phenolic acids	Phenolic acids	94492-24-7	B	63490	82041	93529	55024	61736	62089	59827	61315	75129	84249	134210	97526	107340	128350	93553	136910	126250	160540	69953	81867	103370	--	--
mws4163	665.21	485.3	666.222	C24H42O21	[M-H]-	Nystose	Others	Saccharides and Alcohols	13133-07-8	A	32636	21276	31326	60824	36568	49498	39359	47082	42069	53023	53437	89357	42805	89332	58450	96592	88170	98693	40826	48038	41688	--	--
pmb0579	669.18	207	668.174	C33H32O15	[M+H]+	Chrysoeriol-7-O-(6''-sinapoyl)glucoside	Flavonoids	Flavonoid	-	B	10079	13664	11999	11703	9945.8	8887.5	26584	31554	28093	31951	37579	30887	56156	57703	57635	23364	20521	18665	22714	24551	24643	--	--
pmp001275	672.42	331.29	671.409	C31H61O14N	[M+H]+	3-Hydroxypropyl palmitate glc-glucosamine	Alkaloids	Alkaloids	-	A	1537900	1432500	1457500	779480	794070	759690	911480	817470	861650	870090	1041100	1028200	851420	936560	917950	998450	1091100	1051100	1155500	1111300	1038400	--	--
Lmxp010913	676.45	184.08	675.448	C35H66NO9P	[M+H]+	1-(9Z-Octadecenoyl)-2-(9-oxo-nonanoyl)-sn-glycero-3-phosphocholine	Lipids	Glycerol ester	-	B	18151	15561	14514	9954.7	10382	13680	16432	18413	15551	8731.1	8810.2	9443.6	13788	11765	7957.2	5978.7	5710.9	6224.6	10400	12406	13497	--	--
pmp001276	677.37	677.37	676.367	C33H56O14	[M+H]+	1-Linolenoyl-rac-glycerol-diglucoside	Lipids	Free fatty acids	-	A	976030	843610	841480	425430	517260	445720	584240	509520	516230	661650	653500	595130	616080	528650	576210	558920	584380	598590	692160	594750	562060	--	--
Lmhp008744	677.37	261.22	676.367	C33H56O14	[M+H]+	1-α-Linolenoyl-glycerol-2,3-di-O-glucoside*	Lipids	Glycerol ester	-	A	80088	103640	77674	79076	96827	112730	82901	79024	74458	46126	58879	54535	42877	33206	34193	71538	55068	62924	83612	67905	71526	--	--
Lmhp008513	677.37	261.22	676.367	C33H56O14	[M+H]+	2-α-Linolenoyl-glycerol-1,3-di-O-glucoside*	Lipids	Glycerol ester	-	A	59023	48994	49985	40649	36764	31197	42863	63436	48708	28778	21356	29862	19479	20290	21293	20980	25818	25471	32282	31083	28715	--	--
mab0299	677.35	659.35	678.362	C36H54O12	[M-H]-	Dihydroisocucurbitacin I-glucoside	Terpenoids	Triterpene Saponin	-	B	5120200	4376300	5243200	3122600	2868200	2483000	4255400	3449900	3925600	3668200	4697300	4282100	3634000	3706700	3904100	4059200	4776600	4337700	3946100	3776500	4240800	--	--
pmp001271	679.39	263.24	678.383	C33H58O14	[M+H]+	1-Linoleoyl-sn-glycerol-diglucoside	Lipids	Free fatty acids	-	A	5421.4	5478.3	4563	4116.4	6177.1	5777.9	5085.1	4648	4659.6	2958.5	4236.6	3789	1822.7	3360.7	3974.1	3087.8	3975.9	3989	6041.5	3762.7	4423.9	--	--
Lmmn004145	675.41	397.14	679.419	C38H60O10	[M-H]-	3-O-(2-O-Acetyl-glucosyl)oleanolic acid	Terpenoids	Triterpene	-	B	358170	422590	370280	378990	306810	350100	350440	390470	360550	204780	220690	216720	195300	195840	182010	207940	271710	196730	299740	251660	281020	--	--
pmp000899	681.38	663.37	680.377	C36H56O12	[M+H]+	Cucurbitacin F-O-glucoside	Terpenoids	Triterpene Saponin	-	B	212130	205450	186290	95227	90879	90743	200490	193690	176400	207430	209730	189160	187540	206020	178400	218820	226280	243600	172380	180230	185890	--	--
pmn001368	699.25	537.2	700.258	C32H44O17	[M-H]-	Olivil-4,4'-Di-O-glucoside	Lignans and Coumarins	Lignans	-	B	17406	21416	27957	25161	15115	21403	17122	17869	13248	14392	18537	18194	29213	26822	32099	19569	24790	23844	26029	28088	28366	--	--
cub054	701.35	641.34	702.362	C38H54O12	[M-H]-	Cucurbitacin E-O-rhamnoside	Terpenoids	Triterpene Saponin	-	B	28639	20809	24788	19167	19129	13520	27154	19005	23741	18233	17056	22441	19296	18349	21080	16604	22972	20716	25925	22027	17531	--	--
pmp000901	721.38	499.3	720.372	C38H56O13	[M+H]+	Isocucurbitacin B-2-O-glucoside	Terpenoids	Triterpene	-	B	56762	59034	56411	45554	43181	42716	48705	48324	46832	73560	77818	62431	64720	67090	60356	77155	89778	96268	67105	63121	67178	--	--
Zmhp003322	741.2	433.11	740.195	C36H36O17	[M+H]+	Isovitexin-2''-O-(6'''-p-coumaroyl)glucoside	Flavonoids	Flavonoid	-	B	8337.8	7536.3	9108.3	17715	11608	10364	13216	18841	13264	13420	16736	21850	13016	17230	12259	7269.9	16557	11282	14003	15265	12121	--	--
pmb2991	739.21	269.2	740.216	C33H40O19	[M-H]-	Apigenin-7-O-glucoside-4'-O-rutinoside	Flavonoids	Flavonoid	-	B	27890	16620	16042	22520	16518	15672	15471	19179	13021	9665.5	11814	13512	13956	21540	14268	13500	22095	16762	15101	13371	20900	--	--
pme2651	742.1	620.1	743.075	C21H28N7O17P3	[M-H]-	NADP (Nicotinamide adenine dinucleotide phosphate)	Nucleotides and derivatives	Nucleotides and derivatives	53-59-8	B	106730	96181	123900	129960	140690	114090	99632	95385	108260	108310	108840	126560	93758	98693	115890	137820	104370	83946	108420	107560	93809	C00006	ko00195,ko00480,ko00760,ko01100
Zmhn002173	755.2	455.1	756.211	C33H40O20	[M-H]-	Saponarin-4'-O-glucoside	Flavonoids	Flavonoid	-	A	2807100	2839100	2582100	2419000	2177500	2279500	2536300	2497400	2656300	2302400	2308200	2471500	2564000	2852400	2398300	2661400	2576500	2771700	2494300	2295400	2325600	--	--
pmb0639	757.22	595.2	756.211	C33H40O20	[M+H]+	Apigenin-8-C-glucoside-7-O-Sophoroside	Flavonoids	Flavonoid carbonoside	-	B	1115000	1027600	1113700	911770	1244300	973090	1216700	1163800	1025100	1006300	1044800	1076000	957430	1010400	957790	1035300	935760	969310	1001200	1043900	995970	--	--
Lmyp003588	769.12	303.05	768.118	C35H28O20	[M+H]+	Quercetin-3-O-(2'',6''-digalloyl)-glucoside	Flavonoids	Flavonols	-	B	52044	41485	62954	9270.1	58394	59101	58538	12729	15107	11610	18316	17845	13922	15279	13677	7163.3	8153.8	5454.1	27168	31432	33066	--	--
Zmhp003186	771.21	147.04	770.205	C37H38O18	[M+H]+	Isovitexin-2''-O-(6'''-feruloyl)glucoside	Flavonoids	Flavonoid	-	B	19657	20294	17230	24449	21874	15551	32607	28377	30736	58120	54571	55272	84281	93423	72436	23073	29590	28274	32400	32713	35187	--	--
pmb0678	771.21	177.1	770.206	C37H38O18	[M+H]+	Apigenin-8-C-glucoside-7-O-(6''-feruloyl)glucoside	Flavonoids	Flavonoid carbonoside	-	A	212240	218150	205440	241390	228220	194420	241630	247890	239670	255420	320040	283170	292490	259070	309000	219680	265220	263510	262250	230610	248250	--	--
pmb0592	771.23	463.2	770.227	C34H42O20	[M+H]+	Chrysoeriol-7-O-rutinoside-5-O-glucoside	Flavonoids	Flavonoid	-	B	46474	29568	47703	56597	45282	31901	66916	73482	85187	111290	114660	115520	157520	172820	171620	48444	47852	66846	84846	88424	87118	--	--
pmb1108	773.21	593	772.206	C33H40O21	[M+H]+	Luteolin-6,8-di-C-glucoside-7-O-glucoside*	Flavonoids	Flavonoid carbonoside	-	A	116380	84456	71715	209000	171550	180560	133280	144930	177430	373540	227220	330340	208320	194160	241740	235510	214690	336160	196280	168740	191510	--	--
HJAP023	773.22	611.17	772.207	C33H40O21	[M+H]+	Kaempferol-6,8-di-C-glucoside-7-O-glucoside	Flavonoids	Flavonoid	-	A	1100100	1564700	1675600	983050	984600	1217400	1895000	2153400	2264700	2116600	2715900	2401400	4278100	4741700	5147100	1552800	1653800	1954900	2160000	2834300	1964500	--	--
Lmqp001551	773.21	449.11	773.214	C33H41O21	[M]+	Cyanidin-3-O-sophorotrioside	Flavonoids	Anthocyanins	88110-66-1	B	202550	200080	210550	328720	326540	336660	312600	329550	306960	841560	871860	761490	474370	514430	545850	515740	491850	548100	391150	449490	479240	--	--
Lmsn008201	779.46	617.41	780.466	C42H68O13	[M-H]-	Acutoside A	Terpenoids	Triterpene Saponin	-	B	19543	12893	16259	13661	14571	16227	17892	14716	14947	29013	30610	37251	44000	46528	37525	53810	46889	41884	29031	26343	25734	--	--
pmb0620	787.23	625.1	786.222	C34H42O21	[M+H]+	Chrysoeriol-6,8-di-C-glucoside-7-O-glucoside	Flavonoids	Flavonoid	-	A	25114000	24899000	26814000	25812000	25485000	25761000	28840000	31486000	33640000	34988000	34360000	34240000	41781000	39430000	39254000	35391000	31502000	31743000	34026000	33144000	32226000	--	--
Lmhp003162	787.23	625.17	786.222	C34H42O21	[M+H]+	Chrysoeriol-6,8-di-C-glucoside-4'-O-glucoside	Flavonoids	Flavonoid	-	B	400280	370130	365020	374990	363970	364810	528850	495740	498730	503080	573830	537180	632120	743720	664750	516830	567510	453930	582450	483240	492630	--	--
Lmsn007762	793.44	793.44	794.445	C42H66O14	[M-H]-	Lucyoside F	Terpenoids	Triterpene Saponin	-	B	596720	587030	689400	535560	426860	474860	452890	397180	399340	769350	989190	963860	943540	1137100	930740	1353200	1785700	1519800	757280	1054100	879010	--	--
pmb0676	801.22	207.1	800.216	C38H40O19	[M+H]+	Chrysoeriol-8-C-glucoside-7-O-(6''-feruloyl)glucoside	Flavonoids	Flavonoid carbonoside	-	B	48430	46099	44144	30033	24999	33840	42163	36520	54604	58988	51621	53655	50170	59354	58357	70048	80759	87034	52752	52421	38765	--	--
pmb0682	801.22	445.11	800.216	C38H40O19	[M+H]+	Apigenin-8-C-glucoside-7-O-(6''-sinapoyl)glucoside	Flavonoids	Flavonoid carbonoside	-	B	19156	16898	12653	14556	19091	23256	33624	24925	28164	68160	65668	67811	113730	124180	123780	64186	50730	55083	52396	58822	47324	--	--
pmb0703	801.22	445.3	800.216	C38H40O19	[M+H]+	Chrysoeriol-6-C-glucoside-7-O-(6''-feruloyl)glucoside	Flavonoids	Flavonoid	-	B	497550	440470	488330	564330	465630	499540	632060	728000	791260	1302600	1402100	1373400	1940000	2088200	2114900	990880	779430	876350	1000700	989450	950570	--	--
mws1151	799.27	161	800.274	C36H48O20	[M-H]-	Cistanoside A	Phenolic acids	Phenolic acids	93236-42-1	B	478210	482030	393880	402420	441360	430730	403270	412510	396890	364950	306320	416120	308070	277920	331660	360170	404660	511470	360340	484410	444870	--	--
pmb0677	831.23	207.1	830.227	C39H42O20	[M+H]+	Chrysoeriol-6-C-glucoside-4'-O-(6''-sinapoyl)glucoside	Flavonoids	Flavonoid carbonoside	-	B	48835	41513	28323	50630	41330	32564	85248	97044	95952	124570	119560	154460	251970	207250	246810	116250	124160	114430	133170	104240	100010	--	--
Hmmp002266	887.25	725.21	886.247	C39H50O23	[M+H]+	Apigenin-7-O-rutinoside-4'-O-rutinoside	Flavonoids	Flavonoid	-	B	8252.2	12971	5724	10437	15817	10783	14677	14026	15794	21573	17590	13301	34510	29735	35558	17759	15756	22743	21942	16878	10619	--	--
Zmhp003113	903.26	147.04	902.248	C42H46O22	[M+H]+	Vitexin-2''-O-(6'''-p-coumaroyl)glucoside-4'-O-glucoside	Flavonoids	Flavonoid carbonoside	-	A	17930	19857	21950	26194	22015	26202	22805	22939	21207	35846	32231	26457	25893	20765	21250	16896	11611	19073	21133	25107	22940	--	--
Hmmp002322	917.29	755.21	916.285	C40H52O24	[M+H]+	Chrysoeriol-5,7-di-O-rutinoside	Flavonoids	Flavonoid	-	B	255720	263700	261870	220460	241750	287710	351480	336590	335800	195880	171830	210570	205130	172800	183290	151870	116000	148490	176890	265570	283110	--	--
Cwjp002289	919.25	757.2	918.243	C42H46O23	[M+H]+	Luteolin-7-O-(2''''-O-rhamnosyl)sophorotrioside	Flavonoids	Flavonoid	-	B	3068000	3060800	3007500	2776400	3070300	3039000	3764800	3185900	3607900	2015600	2040600	2166400	1628300	1566600	1682000	1147300	1321200	1345900	2505600	2431400	2496800	--	--
Lmmn005092	955.46	955.46	956.462	C47H72O20	[M-H]-	Medicagenic acid-3-O-glucuronide-28-O-rhamnosyl(1,2)-arabinoside	Terpenoids	Triterpene Saponin	-	B	148070	145760	137260	101130	89485	99117	100330	117670	105160	116390	150690	102260	160100	179840	154900	211730	204580	235180	155390	157980	152450	--	--
Hmmp002240	963.27	801.23	962.262	C40H50O27	[M+H]+	Isorhamnetin-3-O-rutinoside-7-O-(2''-O-glucosyl)glucuronate	Flavonoids	Flavonols	-	B	7260600	7455400	7768800	5767700	6046300	5985400	7731600	7452800	7257100	11548000	11792000	10575000	14214000	14186000	13725000	10777000	9777200	10550000	9738600	8834200	9980300	--	--
