# Supplementary material for: Widely targeted analysis of metabolomic changes of Cucumis sativus induced by cucurbit chlorotic yellows virus
Source: BMC Plant Biol. 2022 Mar 31;22:158. doi: 10.1186/s12870-022-03555-3 (PMC8969345; doi:10.1186/s12870-022-03555-3)
Supplement: Supplementary file 2 — Additional file 2: Table S2. All differential metabolites in leaves of cucumber plants in each group. [file 12870_2022_3555_MOESM2_ESM.xlsx]

## Sheet: 7H VS 7V
Index	Formula	Compounds	Class I	Class II	CAS	Level	7H-1	7H-2	7H-3	7V-1	7V-2	7V-3	VIP	Fold_Change	Log2FC	Type
mws0191	C5H11NO2	Betaine	Alkaloids	Alkaloids	107-43-7	A	586830	328620	514410	9	9	9	1.27422	1.8883e-05	-15.6926	down
mws0025	C6H6O3	Pyrogallol	Phenolic acids	Phenolic acids	87-66-1	A	11971	12376	11922	40105	36983	32599	1.26721	3.02426	1.59658	up
Lmgn000160	C4H8N2O3	3-Ureidopropionic Acid	Organic acids	Organic acids	462-88-4	B	4095.3	2458.3	3834.5	7062.7	9110.6	6811.4	1.16083	2.2126	1.14574	up
mws0219	C4H7NO4	L-Aspartic Acid	Amino acids and derivatives	Amino acids and derivatives	56-84-8	A	901750	889940	898580	2056900	2100200	2098800	1.27472	2.32538	1.21747	up
pme0057	C4H9NO2S	L-Homocysteine	Amino acids and derivatives	Amino acids and derivatives	6027-13-0	B	14051	11385	10892	9	9	9	1.27465	0.000743228	-10.3939	down
Lmgn001670	C7H6O3	Salicylic acid	Phenolic acids	Phenolic acids	69-72-7	A	29726	21049	24300	64710	64090	58978	1.24404	2.50121	1.32262	up
pme0193	C5H10N2O3	L-Glutamine	Amino acids and derivatives	Amino acids and derivatives	56-85-9	A	802950	715650	700960	1523300	1500100	1537700	1.26601	2.05496	1.03911	up
pme0026	C6H14N2O2	L-Lysine	Amino acids and derivatives	Amino acids and derivatives	56-87-1	A	767930	713620	787030	1520300	1568900	1515300	1.27015	2.02968	1.02125	up
pmb2826	C5H8O5	L-Citramalic acid*	Organic acids	Organic acids	6236-09-5	A	30395	21751	47210	75096	75219	55881	1.07731	2.07533	1.05334	up
Lmgn002473	C7H6O4	2,6-Dihydroxybenzoic acid	Phenolic acids	Phenolic acids	303-07-1	B	64594	33145	50543	133280	159510	144910	1.19954	2.95181	1.5616	up
mws0254	C6H9N3O2	L-Histidine	Amino acids and derivatives	Amino acids and derivatives	71-00-1	A	137810	131320	241240	403750	401400	306040	1.12665	2.17722	1.12249	up
mws1478	C10H14N2	Nicotine	Alkaloids	Alkaloids	54-11-5	A	881720	801990	915120	430850	242280	370020	1.19305	0.401392	-1.31692	down
mws1641	C6H4N4O2	Lumazine	Nucleotides and derivatives	Nucleotides and derivatives	487-21-8	B	6977	7474.2	12377	21423	20049	24861	1.18037	2.47251	1.30598	up
mws2125	C3H5O6P	Phosphoenolpyruvate	Organic acids	Organic acids	138-08-9	B	52915	49779	55786	149060	144940	110290	1.2459	2.55105	1.35109	up
pme0181	C7H11N3O2	3-Methyl-L-Histidine	Amino acids and derivatives	Amino acids and derivatives	368-16-1	A	216780	290710	274730	628410	655030	738690	1.24655	2.58512	1.37023	up
mws0214	C6H14O6	D-Sorbitol*	Others	Saccharides and Alcohols	50-70-4	B	71294	53668	66687	132960	126580	124960	1.23745	2.00627	1.00452	up
pme0075	C7H11NO5	N-Acetyl-L-glutamic acid	Amino acids and derivatives	Amino acids and derivatives	1188-37-0	B	203550	232120	216840	76627	92615	59398	1.23614	0.350401	-1.51292	down
mws0281	C6H8O7	Citric Acid	Organic acids	Organic acids	77-92-9	A	3679000	3603800	3867000	8866700	7011800	7198200	1.24717	2.0697	1.04942	up
pmb0130	C12H14N2O	Acetryptine	Alkaloids	Phenolamine	3551-18-6	B	4524.4	7016.4	7734	17111	16302	14580	1.19724	2.48994	1.31611	up
pme1261	C9H19NO4	D-Panthenol	Others	Saccharides and Alcohols	81-13-0	B	41432	43251	38198	113550	90236	114720	1.25408	2.59199	1.37406	up
pme1184	C10H13N5O4	2'-Deoxyguanosine	Nucleotides and derivatives	Nucleotides and derivatives	961-07-9	B	38068	41395	36050	106120	107180	117290	1.26868	2.86193	1.51699	up
Lmln001195	C14H18O7	Picein (4-Acetylphenyl-glucoside)	Phenolic acids	Phenolic acids	530-14-3	B	15719	20234	20257	5349.7	9035.5	8099.5	1.18943	0.400012	-1.32188	down
mws0058	C16H12O6	Diosmetin (5,7,3'-Trihydroxy-4'-methoxyflavone)*	Flavonoids	Flavonoid	520-34-3	A	3591.4	6615.9	4660.1	13383	11600	7716.8	1.08853	2.19943	1.13713	up
Zmhn003257	C16H12O6	5,7,2'-Trhiyroxy-8-methoxyflavone*	Flavonoids	Flavonoid	-	A	3514.4	3128	3075.6	11610	6224.3	5179.7	1.08498	2.36818	1.24378	up
pmn001610	C20H36O2	Eicosadienoic acid	Lipids	Free fatty acids	5598-38-9	A	324730	378830	344350	142550	189170	192070	1.21997	0.499843	-1.00045	down
Lmbp003825	C15H16O8	Skimmin (7-Hydroxycoumarin-7-O-glucoside)	Lignans and Coumarins	Coumarins	93-39-0	B	62537	57757	70932	304810	139950	148470	1.14957	3.10225	1.63331	up
pmc0066	C10H13N4O7P	2'-Deoxyinosine-5'-monophosphate	Nucleotides and derivatives	Nucleotides and derivatives	3393-18-8	B	109220	116940	113300	1724900	1522900	1705700	1.27423	14.5923	3.86713	up
Lmqn000432	C9H19O11P	1-(sn-Glycero-3-phospho)-1D-myo-inositol	Others	Saccharides and Alcohols	-	B	500720	623160	511120	1132700	1284300	1245900	1.25074	2.24031	1.1637	up
pmp001283	C21H38O4	1-Monolinolein	Lipids	Glycerol ester	26545-74-4	B	62035	60861	62097	22205	24437	20878	1.26956	0.364987	-1.45408	down
Lmhp012042	C21H38O4	2-Linoleoylglycerol*	Lipids	Glycerol ester	3443-82-1	A	282150	236460	221990	108690	106850	109780	1.25561	0.439265	-1.18684	down
mws0048	C21H20O10	Apigenin-8-C-Glucoside (Vitexin)*	Flavonoids	Flavonoid carbonoside	3681-93-4	A	651550	570130	639510	1366700	1238100	1315800	1.26358	2.1065	1.07485	up
HJN087	C21H22O10	Naringenin-4'-O-glucoside	Flavonoids	Flavonoid	-	A	178860	175820	199680	379690	378950	369230	1.26689	2.03454	1.02471	up
Lmhp008885	C20H42NO7P	LysoPE 15:0(2n isomer)	Lipids	LPE	-	A	29825	29303	38246	9291.1	15930	13191	1.19175	0.39448	-1.34198	down
Lmhp009187	C20H42NO7P	LysoPE 15:0	Lipids	LPE	-	A	134700	113060	122510	63309	46390	49535	1.23584	0.430048	-1.21743	down
mws2209	C21H20O11	Kaempferol-3-O-glucoside (Astragalin)	Flavonoids	Flavonols	480-10-4	B	80280	68940	101660	314920	257750	235150	1.2398	3.21995	1.68704	up
mws0913	C21H20O11	Kaempferol-3-O-galactoside (Trifolin)*	Flavonoids	Flavonols	23627-87-4	B	75972	81924	90686	336000	267720	253030	1.25853	3.44655	1.78515	up
Lmhp008763	C21H42NO7P	LysoPE 16:1(2n isomer)*	Lipids	LPE	-	A	45765	42162	27876	17200	13242	16624	1.18698	0.406432	-1.29892	down
pmb0876	C21H44NO7P	LysoPE 16:0*	Lipids	LPE	53862-35-4	A	8737800	7979700	8089900	4256400	3703800	3479200	1.25674	0.461129	-1.11676	down
mws0061	C21H20O12	Quercetin-3-O-galactoside (Hyperin)*	Flavonoids	Flavonols	482-36-0	A	485620	591500	498350	154970	157680	174920	1.26555	0.309476	-1.6921	down
Lmdp003286	C21H20O12	Isohyperoside*	Flavonoids	Flavonols	35589-21-0	A	566350	595270	423890	173060	188200	209390	1.24161	0.359916	-1.47427	down
mws0091	C21H20O12	Quercetin-3-O-glucoside (Isoquercitrin)*	Flavonoids	Flavonols	482-35-9	A	248120	291740	232100	72080	78649	93938	1.25529	0.316943	-1.65771	down
pmb2319	C23H48NO7P	LysoPC 15:0*	Lipids	LPC	108273-89-8	A	61637	61617	57063	27677	28434	26253	1.27005	0.456773	-1.13045	down
Lmhn003799	C24H22O12	Feruloylferuloyltartaric acid	Phenolic acids	Phenolic acids	-	B	36853	43676	26764	110280	76347	83548	1.1876	2.5181	1.33234	up
Hmln002199	C23H22O13	Quercetin-3-O-(6''-acetyl)galactoside	Flavonoids	Flavonols	-	B	45062	49516	36751	19768	20352	9147.1	1.12449	0.375143	-1.41449	down
Lmhp009590	C25H50NO7P	LysoPC 17:1	Lipids	LPC	-	B	39685	36807	34399	14500	14826	20255	1.22703	0.447115	-1.16128	down
Lmgp004518	C26H24O11	Caffeoylferuloylshikimic acid	Phenolic acids	Phenolic acids	-	B	174700	204640	205370	299860	412530	482500	1.17127	2.04356	1.03108	up
Lmhp009526	C27H46O9	2-α-Linolenoyl-glycerol-1-O-glucoside*	Lipids	Glycerol ester	-	A	266220	275580	255860	85184	89607	78421	1.27119	0.317444	-1.65543	down
Lmhp010573	C27H48O9	1-Linoleoylglycerol-3-O-glucoside	Lipids	Glycerol ester	-	B	15028	19033	14932	4893.3	5693.9	6071.8	1.25297	0.340028	-1.55627	down
pmn001644	C23H20O14	Quercetin-3-O-(2''-acetyl)glucuronide	Flavonoids	Flavonols	-	B	20678	14914	25067	7601.6	7698.8	8458.6	1.20681	0.391681	-1.35225	down
Li512111	C24H24O13	Isorhamnetin-3-O-(6''-acetylglucoside)	Flavonoids	Flavonols	-	B	111650	172320	110920	51549	35020	45405	1.20738	0.334204	-1.5812	down
Lmjp003822	C26H26O12	3,5-Dicaffeoylquinic Acid Methyl Ester*	Phenolic acids	Phenolic acids	159934-13-1	B	190930	165920	182830	439980	458210	406860	1.26567	2.41819	1.27393	up
Lmjp003731	C26H26O12	3,4-O-Dicaffeoylquinic Acid Methyl Ester*	Phenolic acids	Phenolic acids	-	B	147940	186560	169330	470700	505730	434860	1.25977	2.80112	1.48601	up
pmn001671	C23H32O15	Furanofructosyl-α-D-(6-mustard acyl)glucoside	Phenolic acids	Phenolic acids	-	A	65368	63097	54597	120340	116180	149270	1.23404	2.10743	1.07548	up
Hmln002189	C24H22O15	Quercetin-3-O-(6''-malonyl)galactoside	Flavonoids	Flavonols	-	A	222520	231760	175890	51038	61457	44609	1.25453	0.249304	-2.00402	down
mws0391	C32H44O8	Cucurbitacin E	Terpenoids	Triterpene	18444-66-1	B	31799	34844	34350	2405.6	3153.3	3544.5	1.26903	0.0901389	-3.47171	down
HJAP064	C25H24O15	Isorhamnetin-3-O-(6''-malonylglucoside)	Flavonoids	Flavonoid	-	A	301240	335120	287790	143660	141340	140030	1.2664	0.459915	-1.12056	down
Lmpp003930	C30H26O12	Apigenin-7-O-(6''-p-Coumaryl)glucoside	Flavonoids	Flavonoid	-	B	7490.7	8038	12456	21730	21486	22753	1.19932	2.35732	1.23715	up
pmp000126	C27H30O16	Luteolin-6,8-di-C-glucoside*	Flavonoids	Flavonoid carbonoside	29428-58-8	A	19971	17401	22852	39351	51471	45505	1.23104	2.26367	1.17866	up
Hmsn002719	C35H54O11	Esculentoside E	Terpenoids	Triterpene Saponin	65649-36-7	B	1085800	1184100	1149200	481620	501700	550290	1.26651	0.448542	-1.15668	down
pmb0713	C29H34O17	Tricin-7-O-(2''-O-glucosyl)glucoside	Flavonoids	Flavonoid	-	B	20572	24075	26545	14704	8899.8	11564	1.16133	0.493985	-1.01746	down
pmp000899	C36H56O12	Cucurbitacin F-O-glucoside	Terpenoids	Triterpene Saponin	-	B	212130	205450	186290	95227	90879	90743	1.26766	0.458458	-1.12514	down
pmb1108	C33H40O21	Luteolin-6,8-di-C-glucoside-7-O-glucoside*	Flavonoids	Flavonoid carbonoside	-	A	116380	84456	71715	209000	171550	180560	1.17673	2.05873	1.04176	up

## Sheet: 7QD VS 7V
Index	Formula	Compounds	Class I	Class II	CAS	Level	7QD-1	7QD-2	7QD-3	7V-1	7V-2	7V-3	VIP	Fold_Change	Log2FC	Type
mws0191	C5H11NO2	Betaine	Alkaloids	Alkaloids	107-43-7	A	275700	275980	170660	9	9	9	1.34444	3.73785e-05	-14.7074	down
pme0057	C4H9NO2S	L-Homocysteine	Amino acids and derivatives	Amino acids and derivatives	6027-13-0	B	13590	9466.7	4360.1	9	9	9	1.33905	0.000984798	-9.98789	down
mws1641	C6H4N4O2	Lumazine	Nucleotides and derivatives	Nucleotides and derivatives	487-21-8	B	12050	11312	8709.2	21423	20049	24861	1.27742	2.0683	1.04845	up
mws2104	C7H14O6	D-Pinitol	Others	Others	10284-63-6	B	26608	23313	16607	48936	55305	46973	1.26541	2.27294	1.18456	up
pmb0130	C12H14N2O	Acetryptine	Alkaloids	Phenolamine	3551-18-6	B	4493.4	4550.8	4693.7	17111	16302	14580	1.34105	3.49347	1.80466	up
pme1261	C9H19NO4	D-Panthenol	Others	Saccharides and Alcohols	81-13-0	B	448020	378940	395170	113550	90236	114720	1.33242	0.260615	-1.94001	down
pme1184	C10H13N5O4	2'-Deoxyguanosine	Nucleotides and derivatives	Nucleotides and derivatives	961-07-9	B	289760	262480	244790	106120	107180	117290	1.33387	0.414777	-1.26959	down
mws1060	C10H12N4O5	9-(Arabinosyl)hypoxanthine	Nucleotides and derivatives	Nucleotides and derivatives	7013-16-3	A	354540	379460	346180	133590	143330	146820	1.34066	0.392286	-1.35002	down
mws0396	C18H34O2	Elaidic Acid*	Lipids	Free fatty acids	112-79-8	A	25752000	29228000	27528000	13287000	13827000	13082000	1.33672	0.487177	-1.03748	down
mws2623	C18H34O2	11-Octadecanoic acid(Vaccenic acid)*	Lipids	Free fatty acids	506-17-2	A	8763500	9561000	9460600	4357500	4560000	4121900	1.33708	0.469295	-1.09143	down
pmn001686	C16H32O4	10,16-Dihydroxypalmitic acid	Lipids	Free fatty acids	3233-90-7	A	10596	11069	10547	4245.4	4170.7	4248.3	1.34429	0.393158	-1.34682	down
pmc0066	C10H13N4O7P	2'-Deoxyinosine-5'-monophosphate	Nucleotides and derivatives	Nucleotides and derivatives	3393-18-8	B	207600	204340	253680	1724900	1522900	1705700	1.34108	7.44193	2.89568	up
mws0048	C21H20O10	Apigenin-8-C-Glucoside (Vitexin)*	Flavonoids	Flavonoid carbonoside	3681-93-4	A	574670	590120	619760	1366700	1238100	1315800	1.33939	2.19697	1.13551	up
Lmhp008763	C21H42NO7P	LysoPE 16:1(2n isomer)*	Lipids	LPE	-	A	41115	38492	35377	17200	13242	16624	1.31795	0.409327	-1.28868	down
mws0061	C21H20O12	Quercetin-3-O-galactoside (Hyperin)*	Flavonoids	Flavonols	482-36-0	A	751900	561370	520610	154970	157680	174920	1.32417	0.265868	-1.91122	down
Lmdp003286	C21H20O12	Isohyperoside*	Flavonoids	Flavonols	35589-21-0	A	702970	754740	724850	173060	188200	209390	1.34003	0.261459	-1.93534	down
mws0091	C21H20O12	Quercetin-3-O-glucoside (Isoquercitrin)*	Flavonoids	Flavonols	482-35-9	A	334840	362600	361490	72080	78649	93938	1.33677	0.231051	-2.11372	down
Hmcp002207	C22H22O12	Isorhamnetin-7-O-glucoside (Brassicin)*	Flavonoids	Flavonols	6743-96-0	A	1740000	1660800	1745800	713930	688330	595140	1.33434	0.388101	-1.3655	down
Lmjp003044	C22H22O12	Isorhamnetin-3-O-Glucoside*	Flavonoids	Flavonols	5041-82-7	A	1684000	1697500	1684600	726160	694100	694560	1.34405	0.417445	-1.26034	down
pmb0856	C23H46NO7P	LysoPE 18:1(2n isomer)*	Lipids	LPE	-	A	108920	132440	126850	44881	33969	39194	1.32493	0.320589	-1.6412	down
mws0289	C23H46NO7P	LysoPE 18:1*	Lipids	LPE	89576-29-4	A	228010	191260	198300	88098	77842	74444	1.32854	0.389242	-1.36126	down
pmb0883	C23H48NO7P	LysoPE 18:0	Lipids	LPE	69747-55-3	A	266020	258550	249500	94365	91165	85627	1.3421	0.3503	-1.51334	down
Lmhp008833	C24H48NO7P	LysoPC 16:1(2n isomer)*	Lipids	LPC	-	A	252890	316680	270640	139530	131800	140440	1.32083	0.49008	-1.02891	down
Lmhp008718	C25H48NO7P	LysoPC 17:2	Lipids	LPC	-	A	25958	33145	26688	14706	11730	13612	1.30066	0.466809	-1.0991	down
Hmln002199	C23H22O13	Quercetin-3-O-(6''-acetyl)galactoside	Flavonoids	Flavonols	-	B	36716	78111	78328	19768	20352	9147.1	1.18656	0.255065	-1.97106	down
Lmhp009590	C25H50NO7P	LysoPC 17:1	Lipids	LPC	-	B	22178	36969	41149	14500	14826	20255	1.13129	0.494347	-1.0164	down
pmp001251	C26H50NO7P	LysoPC 18:2(2n isomer)	Lipids	LPC	-	A	5902200	7084100	6987700	3541200	2998300	3206800	1.31559	0.487949	-1.0352	down
pmn001644	C23H20O14	Quercetin-3-O-(2''-acetyl)glucuronide	Flavonoids	Flavonols	-	B	20366	27525	38604	7601.6	7698.8	8458.6	1.28729	0.274686	-1.86414	down
Li512111	C24H24O13	Isorhamnetin-3-O-(6''-acetylglucoside)	Flavonoids	Flavonols	-	B	180750	151260	182710	51549	35020	45405	1.32116	0.2564	-1.96353	down
Lmhp010190	C26H52NO7P	LysoPC 18:1(2n isomer)	Lipids	LPC	-	A	840590	1028700	910960	328560	292910	308310	1.33527	0.334423	-1.58025	down
Hmln002189	C24H22O15	Quercetin-3-O-(6''-malonyl)galactoside	Flavonoids	Flavonols	-	A	246870	265030	312860	51038	61457	44609	1.33085	0.190485	-2.39225	down
HJAP064	C25H24O15	Isorhamnetin-3-O-(6''-malonylglucoside)	Flavonoids	Flavonoid	-	A	375150	329480	370020	143660	141340	140030	1.33874	0.395506	-1.33823	down
pmb0624	C27H30O16	Luteolin-6-C-glucoside-7-O-glucoside*	Flavonoids	Flavonoid carbonoside	-	A	160270	218480	208150	93690	91778	94772	1.3002	0.477492	-1.06645	down
pmb0628	C27H32O16	Eriodictyol-8-C-glucoside-4'-O-glucoside	Flavonoids	Dihydroflavone	-	B	93220	95107	94805	47750	48343	42915	1.33677	0.490965	-1.02631	down
Hmsn002719	C35H54O11	Esculentoside E	Terpenoids	Triterpene Saponin	65649-36-7	B	1065700	1056100	948520	481620	501700	550290	1.32984	0.499495	-1.00146	down
pmb0579	C33H32O15	Chrysoeriol-7-O-(6''-sinapoyl)glucoside	Flavonoids	Flavonoid	-	B	26584	31554	28093	11703	9945.8	8887.5	1.32346	0.354122	-1.49768	down
pmp000899	C36H56O12	Cucurbitacin F-O-glucoside	Terpenoids	Triterpene Saponin	-	B	200490	193690	176400	95227	90879	90743	1.33682	0.485206	-1.04333	down
pmb0677	C39H42O20	Chrysoeriol-6-C-glucoside-4'-O-(6''-sinapoyl)glucoside	Flavonoids	Flavonoid carbonoside	-	B	85248	97044	95952	50630	41330	32564	1.27724	0.447535	-1.15993	down

## Sheet: 15H VS 15V
Index	Formula	Compounds	Class I	Class II	CAS	Level	15H-1	15H-2	15H-3	15V-1	15V-2	15V-3	VIP	Fold_Change	Log2FC	Type
pme3011	C4H9NO2	γ-Aminobutyric acid*	Organic acids	Organic acids	56-12-2	A	1034900	1128700	1124600	2148400	2426400	2236800	1.26561	2.07153	1.0507	up
pme0006	C5H9NO2	L-Proline	Amino acids and derivatives	Amino acids and derivatives	147-85-3	A	3940900	4270800	4369600	11344000	12534000	12448000	1.27075	2.8873	1.52972	up
mws0191	C5H11NO2	Betaine	Alkaloids	Alkaloids	107-43-7	A	561320	506610	704420	1459800	2233400	1878100	1.22921	3.14345	1.65235	up
pme2923	C4H6O4	Acetoxyacetic acid	Organic acids	Organic acids	13831-30-6	A	1500300	1065400	913870	363510	175280	364780	1.18021	0.259679	-1.9452	down
mws1587	C6H13NO2	L-Norleucine*	Amino acids and derivatives	Amino acids and derivatives	327-57-1	A	2123800	2089400	1945800	4556900	5060900	4719300	1.26925	2.32783	1.21899	up
pme0057	C4H9NO2S	L-Homocysteine	Amino acids and derivatives	Amino acids and derivatives	6027-13-0	B	10534	15669	11876	27755	42523	42355	1.20633	2.95788	1.56456	up
pmb0374	C5H5N5	2-Aminopurine	Alkaloids	Alkaloids	452-06-2	A	15121	18454	13641	41646	56156	46595	1.24474	3.05822	1.61269	up
pme0040	C5H5N5	Adenine	Nucleotides and derivatives	Nucleotides and derivatives	73-24-5	A	583220	537850	531630	1253300	1288700	1353900	1.2702	2.35729	1.23713	up
HJKP000649	C8H9NO	N-benzylformamide	Alkaloids	Alkaloids	6343-54-0	A	251540	295180	272300	646730	659180	695920	1.26703	2.44418	1.28935	up
pme0033	C5H4N4O	Hypoxanthine	Nucleotides and derivatives	Nucleotides and derivatives	68-94-0	B	8431.8	4696.1	7731.2	21431	16713	22928	1.19308	2.92783	1.54983	up
mws0146	C7H7NO2	Nicotinic Acid Methyl Ester(Methyl Nicotinate)	Alkaloids	Alkaloids	93-60-7	B	363850	387960	434620	775410	1006200	802100	1.23769	2.17772	1.12282	up
pme0256	C5H4N4O2	Xanthine	Nucleotides and derivatives	Nucleotides and derivatives	69-89-6	B	49681	38459	78323	257550	214880	183500	1.21336	3.9404	1.97834	up
pmb3099	C4H11O4P	Diethyl phosphate	Organic acids	Organic acids	598-02-7	B	8767.5	10045	11975	28027	30588	28166	1.25545	2.81871	1.49503	up
mws1478	C10H14N2	Nicotine	Alkaloids	Alkaloids	54-11-5	A	182720	165200	255670	655890	568780	708360	1.2375	3.20255	1.67922	up
pmb3101	C7H12O5	2-Isopropylmalic Acid*	Organic acids	Organic acids	49601-06-1	A	445890	419060	409370	162170	198050	174020	1.26219	0.419235	-1.25417	down
Zmgn001448	C7H12O5	2-Propylmalic Acid*	Organic acids	Organic acids	-	A	417640	415680	411620	186000	205060	204540	1.27091	0.478417	-1.06366	down
mws0250	C9H11NO3	L-Tyrosine	Amino acids and derivatives	Amino acids and derivatives	60-18-4	A	3691500	3770200	3706700	9388900	9682200	10053000	1.27395	2.60772	1.38279	up
Lmrn001951	C9H10O4	(S)-2-Hydroxy-3-(4-Hydroxyphenyl)Propanoic Acid	Phenolic acids	Phenolic acids	23508-35-2	B	9378.8	9111	11782	22534	25989	18499	1.21524	2.21401	1.14666	up
Hmjp002337	C10H8O4	Isoscopoletin (6-Hydroxy-7-Methoxycoumarin)	Lignans and Coumarins	Coumarins	776-86-3	B	50927	28036	47307	98153	83439	114240	1.15038	2.34285	1.22827	up
pme1261	C9H19NO4	D-Panthenol	Others	Saccharides and Alcohols	81-13-0	B	297510	383410	388480	89046	75663	104140	1.2547	0.251402	-1.99193	down
mws0248	C9H12N2O6	Uridine	Nucleotides and derivatives	Nucleotides and derivatives	58-96-8	A	63323	57828	80451	207860	233430	243420	1.25559	3.39635	1.76398	up
pme3961	C10H13N5O3	2'-Deoxyadenosine	Nucleotides and derivatives	Nucleotides and derivatives	958-09-8	B	48411	36340	38995	114840	113680	105350	1.25491	2.69803	1.4319	up
pme1184	C10H13N5O4	2'-Deoxyguanosine	Nucleotides and derivatives	Nucleotides and derivatives	961-07-9	B	27328	28671	33348	517330	511240	482930	1.2743	16.9172	4.08042	up
pme0230	C10H13N5O4	Adenosine	Nucleotides and derivatives	Nucleotides and derivatives	58-61-7	A	4792300	4871700	4593900	15023000	16717000	16300000	1.27284	3.36936	1.75247	up
mws1060	C10H12N4O5	9-(Arabinosyl)hypoxanthine	Nucleotides and derivatives	Nucleotides and derivatives	7013-16-3	A	47949	62171	58667	620190	641900	593900	1.27267	10.996	3.45891	up
mws0396	C18H34O2	Elaidic Acid*	Lipids	Free fatty acids	112-79-8	A	13975000	13665000	13454000	33698000	39703000	37232000	1.26887	2.69219	1.42878	up
mws2623	C18H34O2	11-Octadecanoic acid(Vaccenic acid)*	Lipids	Free fatty acids	506-17-2	A	4581500	4286100	4391500	11740000	13980000	12821000	1.26862	2.90676	1.53941	up
pme1178	C10H13N5O5	Guanosine	Nucleotides and derivatives	Nucleotides and derivatives	118-00-3	A	615990	699500	654440	4874100	4947100	4882300	1.27459	7.46397	2.89994	up
mws0668	C10H12N4O6	Xanthosine	Nucleotides and derivatives	Nucleotides and derivatives	146-80-5	A	86945	95327	84372	183050	210970	219250	1.2589	2.29996	1.20161	up
Zmyn004714	C18H34O3	Ricinoleic acid	Lipids	Free fatty acids	141-22-0	A	43057	40728	39965	82782	88016	81695	1.27024	2.04035	1.02881	up
pmf0297	C20H42O	1-Eicosanol	Lipids	Free fatty acids	629-96-9	B	36888	38513	37074	72580	81791	75564	1.26832	2.04432	1.03162	up
mws0463	C16H14O6	Hesperetin	Flavonoids	Dihydroflavone	520-33-2	B	10247	7646.6	10052	2510.4	2007.5	2275.8	1.25884	0.243104	-2.04035	down
pme3967	C12H17N5O5	2-(Dimethylamino)guanosine	Nucleotides and derivatives	Nucleotides and derivatives	2140-67-2	B	43635	43678	51002	184940	176790	175600	1.27161	3.88483	1.95785	up
Zmhn002301	C15H18O8	p-Coumaric acid-4-O-glucoside	Phenolic acids	Phenolic acids	117405-48-8	A	2856100	2842800	2812200	1313900	1268600	1279200	1.27478	0.453725	-1.14011	down
mws0884	C10H12N5O6P	Cyclic 3',5'-Adenylic acid	Nucleotides and derivatives	Nucleotides and derivatives	60-92-4	B	6896.1	8968.4	9759.1	34763	32037	27042	1.25256	3.66233	1.87276	up
pma0149	C15H16O9	Sinapoyl malate	Phenolic acids	Phenolic acids	92344-58-6	B	10133	9486.6	12491	18991	28804	17503	1.13921	2.03353	1.02399	up
mws0906	C16H22O8	Coniferin	Phenolic acids	Phenolic acids	531-29-3	A	2122500	2080000	2259100	721870	792450	837870	1.26959	0.364026	-1.45789	down
Zmhn002227	C17H22O10	4-O-Glucosyl-sinapate*	Phenolic acids	Phenolic acids	-	A	1360600	1601800	1185500	3438300	3466100	3030600	1.24568	2.39519	1.26014	up
mws1608	C21H20O11	Luteolin-6-C-glucoside (Isoorientin)*	Flavonoids	Flavonoid carbonoside	4261-42-1	B	469400	461630	552340	124180	148240	121140	1.26456	0.265315	-1.91422	down
mws1299	C21H20O11	Luteolin-8-C-glucoside (Orientin)*	Flavonoids	Flavonoid carbonoside	28608-75-5	B	477940	494470	548490	89020	77568	73098	1.27113	0.157595	-2.66571	down
mws1361	C21H22O11	Astilbin	Flavonoids	Dihydroflavonol	29838-67-3	B	49052	42340	51945	14661	3211.5	18210	1.05501	0.251732	-1.99004	down
Lmmn004625	C21H22O11	Dihydrokaempferol-7-O-glucoside	Flavonoids	Flavonols	-	A	83560	69176	75014	24051	24920	21117	1.26507	0.307741	-1.70021	down
Lmhp009034	C21H42NO7P	LysoPE 16:1*	Lipids	LPE	-	A	44061	48152	51190	171790	165800	185470	1.27079	3.64748	1.8669	up
Lmhp008763	C21H42NO7P	LysoPE 16:1(2n isomer)*	Lipids	LPE	-	A	16061	18301	14226	58764	50682	45010	1.25511	3.17889	1.66852	up
pmb0464	C16H27NO14	L-Aspartic acid-O-diglucoside	Amino acids and derivatives	Amino acids and derivatives	-	B	74727	94401	107310	193030	256370	268070	1.21799	2.59541	1.37596	up
HJAP011	C22H22O11	Chrysoeriol-8-C-glucoside (Scoparin)	Flavonoids	Flavonoid	301-16-6	A	8101300	8149200	7416400	1565300	1707400	1734800	1.27361	0.211582	-2.24071	down
mws0061	C21H20O12	Quercetin-3-O-galactoside (Hyperin)*	Flavonoids	Flavonols	482-36-0	A	1225100	1057000	1057500	344750	362080	422740	1.26311	0.338235	-1.5639	down
Lmdp003286	C21H20O12	Isohyperoside*	Flavonoids	Flavonols	35589-21-0	A	1183600	1268200	1336700	480170	520920	488350	1.26976	0.393148	-1.34686	down
mws0091	C21H20O12	Quercetin-3-O-glucoside (Isoquercitrin)*	Flavonoids	Flavonols	482-35-9	A	617930	637960	709250	239380	185830	179810	1.25685	0.307876	-1.69958	down
Lmzp002365	C22H24O11	Hesperetin-7-O-glucoside	Flavonoids	Flavonoid	31712-49-9	B	1703600	1698000	1724700	776760	734360	754390	1.2742	0.441939	-1.17808	down
pmd0130	C22H46NO7P	LysoPC 14:0	Lipids	LPC	20559-16-4	B	9734.8	11851	14292	28950	28508	20387	1.18178	2.16973	1.11751	up
pmb0881	C23H44NO7P	LysoPE 18:2*	Lipids	LPE	-	A	761680	747190	726630	2852700	3038900	3038500	1.27436	3.99468	1.99808	up
pmb0874	C23H44NO7P	LysoPE 18:2(2n isomer)*	Lipids	LPE	-	A	721120	733980	680300	2217500	2273500	2312600	1.27392	3.1861	1.67179	up
Hmcp002207	C22H22O12	Isorhamnetin-7-O-glucoside (Brassicin)*	Flavonoids	Flavonols	6743-96-0	A	3722400	3925600	3898400	1709800	1844400	1846200	1.27152	0.467713	-1.0963	down
Lmjp003044	C22H22O12	Isorhamnetin-3-O-Glucoside*	Flavonoids	Flavonols	5041-82-7	A	3881800	4025300	3875600	1824800	1823700	1870700	1.27451	0.468416	-1.09414	down
pmb0856	C23H46NO7P	LysoPE 18:1(2n isomer)*	Lipids	LPE	-	A	23491	26593	22122	304640	293940	312190	1.27403	12.6135	3.6569	up
mws0289	C23H46NO7P	LysoPE 18:1*	Lipids	LPE	89576-29-4	A	48357	55095	50067	754950	691590	650150	1.27434	13.6575	3.77162	up
pmb0883	C23H48NO7P	LysoPE 18:0	Lipids	LPE	69747-55-3	A	47500	44435	48571	638420	623950	660430	1.27496	13.6848	3.77451	up
pma1303	C24H46NO7P	LysoPC 16:2	Lipids	LPC	-	A	25095	29832	27271	49202	62149	55153	1.24054	2.02565	1.01838	up
pmb0736	C23H24O12	Tricin-7-O-Glucoside	Flavonoids	Flavonoid	32769-01-0	B	377410	377320	412010	176570	195830	196630	1.26542	0.487709	-1.03591	down
Lmhp008833	C24H48NO7P	LysoPC 16:1(2n isomer)*	Lipids	LPC	-	A	124360	111810	112470	251810	247840	277120	1.26522	2.228	1.15575	up
pmp001270	C24H48NO7P	LysoPC 16:1*	Lipids	LPC	76790-27-7	A	233050	233840	242120	567090	633140	613290	1.27171	2.55782	1.35491	up
Hmln002199	C23H22O13	Quercetin-3-O-(6''-acetyl)galactoside	Flavonoids	Flavonols	-	B	144170	110170	119700	35242	24827	42517	1.23256	0.274265	-1.86636	down
pmp001273	C26H50NO7P	LysoPC 18:2	Lipids	LPC	-	A	3748400	4330900	3927700	15406000	17035000	17181000	1.2714	4.13276	2.0471	up
pmp001251	C26H50NO7P	LysoPC 18:2(2n isomer)	Lipids	LPC	-	A	2928200	2823600	2607000	8322000	7935400	8469900	1.27176	2.95824	1.56474	up
pmn001644	C23H20O14	Quercetin-3-O-(2''-acetyl)glucuronide	Flavonoids	Flavonols	-	B	42100	33085	53420	17040	9772.8	8462.9	1.18861	0.274295	-1.8662	down
Li512111	C24H24O13	Isorhamnetin-3-O-(6''-acetylglucoside)	Flavonoids	Flavonols	-	B	299390	320890	311570	98736	99523	73255	1.25727	0.291371	-1.77907	down
Lmhp010190	C26H52NO7P	LysoPC 18:1(2n isomer)	Lipids	LPC	-	A	355780	344820	317740	1758500	1553900	1903400	1.27061	5.12186	2.35667	up
pmp001281	C26H52NO7P	LysoPC 18:1	Lipids	LPC	-	A	482950	490970	495340	3396200	3660000	3252300	1.27469	7.01612	2.81067	up
Lmhn003801	C25H24O13	Feruloylsinapoyltartaric acid	Phenolic acids	Phenolic acids	-	B	275100	250670	252240	118180	100830	116010	1.26361	0.430611	-1.21554	down
Hmln002189	C24H22O15	Quercetin-3-O-(6''-malonyl)galactoside	Flavonoids	Flavonols	-	A	520430	507100	511220	142440	131270	110390	1.26732	0.249618	-2.0022	down
HJAP064	C25H24O15	Isorhamnetin-3-O-(6''-malonylglucoside)	Flavonoids	Flavonoid	-	A	756720	808770	719360	232270	227750	273730	1.26714	0.321137	-1.63874	down
pmb0720	C26H26O15	Tricin-7-O-(6''-Malonyl)Glucoside	Flavonoids	Flavonoid	-	B	106220	107630	106400	53046	44653	55136	1.25678	0.477237	-1.06722	down
pmp000126	C27H30O16	Luteolin-6,8-di-C-glucoside*	Flavonoids	Flavonoid carbonoside	29428-58-8	A	146210	151130	122960	32196	43128	47626	1.2478	0.292529	-1.77335	down
pmb0624	C27H30O16	Luteolin-6-C-glucoside-7-O-glucoside*	Flavonoids	Flavonoid carbonoside	-	A	387560	423180	345390	124960	133380	146160	1.26341	0.349874	-1.51509	down
Zmhn002032	C28H34O15	4-O-(6'-O-Glucosylcaffeoylglucosyl)-4-hydroxybenzyl alcohol	Phenolic acids	Phenolic acids	-	B	1135400	1029700	1226100	472440	506460	504370	1.26421	0.437388	-1.19301	down
pmb0628	C27H32O16	Eriodictyol-8-C-glucoside-4'-O-glucoside	Flavonoids	Dihydroflavone	-	B	169470	171110	175900	57885	58292	68049	1.26904	0.356695	-1.48724	down
Lmgp005868	C32H30O14	Chrysoeriol-7-O-(6''-feruloyl)glucoside	Flavonoids	Flavonoid	-	B	92158	91139	79414	17321	13126	16467	1.26745	0.178576	-2.48539	down
pmb0579	C33H32O15	Chrysoeriol-7-O-(6''-sinapoyl)glucoside	Flavonoids	Flavonoid	-	B	56156	57703	57635	23364	20521	18665	1.264	0.364736	-1.45508	down
Lmyp003588	C35H28O20	Quercetin-3-O-(2'',6''-digalloyl)-glucoside	Flavonoids	Flavonols	-	B	13922	15279	13677	7163.3	8153.8	5454.1	1.2079	0.484426	-1.04565	down
Zmhp003186	C37H38O18	Isovitexin-2''-O-(6'''-feruloyl)glucoside	Flavonoids	Flavonoid	-	B	84281	93423	72436	23073	29590	28274	1.25397	0.323567	-1.62786	down
pmb0592	C34H42O20	Chrysoeriol-7-O-rutinoside-5-O-glucoside	Flavonoids	Flavonoid	-	B	157520	172820	171620	48444	47852	66846	1.25164	0.32501	-1.62144	down
HJAP023	C33H40O21	Kaempferol-6,8-di-C-glucoside-7-O-glucoside	Flavonoids	Flavonoid	-	A	4278100	4741700	5147100	1552800	1653800	1954900	1.25743	0.364335	-1.45666	down
pmb0682	C38H40O19	Apigenin-8-C-glucoside-7-O-(6''-sinapoyl)glucoside	Flavonoids	Flavonoid carbonoside	-	B	113730	124180	123780	64186	50730	55083	1.2507	0.470013	-1.08923	down
pmb0703	C38H40O19	Chrysoeriol-6-C-glucoside-7-O-(6''-feruloyl)glucoside	Flavonoids	Flavonoid	-	B	1940000	2088200	2114900	990880	779430	876350	1.25568	0.430835	-1.21479	down

## Sheet: 15QD VS 15V
Index	Formula	Compounds	Class I	Class II	CAS	Level	15QD-1	15QD-2	15QD-3	15V-1	15V-2	15V-3	VIP	Fold_Change	Log2FC	Type
pme0006	C5H9NO2	L-Proline	Amino acids and derivatives	Amino acids and derivatives	147-85-3	A	5929200	5821700	5611400	11344000	12534000	12448000	1.26608	2.09223	1.06504	up
mws0025	C6H6O3	Pyrogallol	Phenolic acids	Phenolic acids	87-66-1	A	19421	14667	20109	38612	39240	42018	1.232	2.21175	1.14519	up
mws1587	C6H13NO2	L-Norleucine*	Amino acids and derivatives	Amino acids and derivatives	327-57-1	A	2292400	2362800	2423300	4556900	5060900	4719300	1.26599	2.02544	1.01824	up
pme0243	C5H8O4	Glutaric acid*	Organic acids	Organic acids	110-94-1	A	724040	777250	775470	1551500	1762100	1708100	1.26389	2.20563	1.14119	up
pmb0374	C5H5N5	2-Aminopurine	Alkaloids	Alkaloids	452-06-2	A	19052	23353	16968	41646	56156	46595	1.22286	2.43203	1.28216	up
pme0040	C5H5N5	Adenine	Nucleotides and derivatives	Nucleotides and derivatives	73-24-5	A	603820	613750	659580	1253300	1288700	1353900	1.26601	2.07543	1.05341	up
pme0033	C5H4N4O	Hypoxanthine	Nucleotides and derivatives	Nucleotides and derivatives	68-94-0	B	12310	6078.2	4576.9	21431	16713	22928	1.09871	2.65934	1.41107	up
Lmgn001670	C7H6O3	Salicylic acid	Phenolic acids	Phenolic acids	69-72-7	A	17464	26190	21265	36400	47361	52474	1.16788	2.09854	1.06938	up
pme0256	C5H4N4O2	Xanthine	Nucleotides and derivatives	Nucleotides and derivatives	69-89-6	B	48826	64903	98257	257550	214880	183500	1.18581	3.09421	1.62957	up
pmb3099	C4H11O4P	Diethyl phosphate	Organic acids	Organic acids	598-02-7	B	6531.9	10502	8311.7	28027	30588	28166	1.24111	3.42391	1.77564	up
mws1478	C10H14N2	Nicotine	Alkaloids	Alkaloids	54-11-5	A	302510	325460	227690	655890	568780	708360	1.21571	2.25911	1.17575	up
mws1641	C6H4N4O2	Lumazine	Nucleotides and derivatives	Nucleotides and derivatives	487-21-8	B	7255.3	7683.3	5643.9	16631	13698	17242	1.22421	2.31124	1.20866	up
mws2125	C3H5O6P	Phosphoenolpyruvate	Organic acids	Organic acids	138-08-9	B	180260	174060	174940	95268	78389	85711	1.25608	0.490058	-1.02898	down
Zmyn000155	C7H14N2O3	N-α-Acetyl-L-ornithine	Amino acids and derivatives	Amino acids and derivatives	6205-08-9	B	3475.4	4942.5	3248.5	8630.3	12111	12505	1.20592	2.84975	1.51083	up
Lmrn001951	C9H10O4	(S)-2-Hydroxy-3-(4-Hydroxyphenyl)Propanoic Acid	Phenolic acids	Phenolic acids	23508-35-2	B	7999.2	12254	6977.2	22534	25989	18499	1.17073	2.46129	1.29942	up
pmn001492	C11H8O3	Ayapin	Lignans and Coumarins	Coumarins	494-56-4	A	19640	24455	24333	42342	46500	48736	1.23728	2.01055	1.00759	up
Zmzn000079	C4H9O7P	D-Erythrose-4-phosphate	Others	Saccharides and Alcohols	585-18-2	B	21067	24189	25513	52886	53111	54911	1.25933	2.27371	1.18505	up
pme1261	C9H19NO4	D-Panthenol	Others	Saccharides and Alcohols	81-13-0	B	37309	38538	22439	89046	75663	104140	1.18679	2.73537	1.45174	up
mws0248	C9H12N2O6	Uridine	Nucleotides and derivatives	Nucleotides and derivatives	58-96-8	A	64910	90898	92333	207860	233430	243420	1.23588	2.75936	1.46433	up
Zmyn000110	C6H14NO8P	D-Glucosamine 1-phosphate	Others	Saccharides and Alcohols	2152-75-2	B	15485	12822	17318	33296	34266	36467	1.24208	2.28009	1.18909	up
pme1184	C10H13N5O4	2'-Deoxyguanosine	Nucleotides and derivatives	Nucleotides and derivatives	961-07-9	B	85105	78277	92611	517330	511240	482930	1.26991	5.90446	2.5618	up
pme0230	C10H13N5O4	Adenosine	Nucleotides and derivatives	Nucleotides and derivatives	58-61-7	A	6402100	6061200	5912600	15023000	16717000	16300000	1.2678	2.61429	1.38642	up
mws1060	C10H12N4O5	9-(Arabinosyl)hypoxanthine	Nucleotides and derivatives	Nucleotides and derivatives	7013-16-3	A	131860	152040	137830	620190	641900	593900	1.26952	4.4009	2.1378	up
mws2623	C18H34O2	11-Octadecanoic acid(Vaccenic acid)*	Lipids	Free fatty acids	506-17-2	A	6086300	6466000	6561100	11740000	13980000	12821000	1.2564	2.01644	1.01181	up
pme1178	C10H13N5O5	Guanosine	Nucleotides and derivatives	Nucleotides and derivatives	118-00-3	A	1687000	1777100	1779700	4874100	4947100	4882300	1.27129	2.80398	1.48748	up
pmb3081	C6H11PO11	Glucarate O-Phosphoric acid	Others	Saccharides and Alcohols	-	B	23447000	23924000	26980000	11997000	11406000	12366000	1.26074	0.481083	-1.05564	down
pmb2657	C10H18N4O6	Argininosuccinic acid	Organic acids	Organic acids	2387-71-5	B	87866	89314	88675	40405	45360	37503	1.25884	0.463666	-1.10884	down
Lmqp000329	C8H14N3O7P	5-Aminoimidazole ribonucleotide	Nucleotides and derivatives	Nucleotides and derivatives	25635-88-5	B	46425	55313	46246	132540	152650	157810	1.25873	2.99357	1.58187	up
mws0463	C16H14O6	Hesperetin	Flavonoids	Dihydroflavone	520-33-2	B	7549.9	5581.1	6955.3	2510.4	2007.5	2275.8	1.24599	0.338226	-1.56394	down
pmb2791	C18H30O4	9-Hydroperoxy-10E,12,15Z-octadecatrienoic acid	Lipids	Free fatty acids	111004-08-1	A	150040	142760	110600	58254	54318	55787	1.24132	0.41735	-1.26067	down
pmb2789	C18H30O4	13S-Hydroperoxy-6Z,9Z,11E-octadecatrienoic acid	Lipids	Free fatty acids	121107-97-9	A	363170	318910	232170	107970	93990	97580	1.23298	0.327635	-1.60984	down
pme3967	C12H17N5O5	2-(Dimethylamino)guanosine	Nucleotides and derivatives	Nucleotides and derivatives	2140-67-2	B	61922	58535	64280	184940	176790	175600	1.26992	2.90862	1.54034	up
Zmhn002301	C15H18O8	p-Coumaric acid-4-O-glucoside	Phenolic acids	Phenolic acids	117405-48-8	A	5048900	5246800	4371400	1313900	1268600	1279200	1.2675	0.26329	-1.92528	down
mws0884	C10H12N5O6P	Cyclic 3',5'-Adenylic acid	Nucleotides and derivatives	Nucleotides and derivatives	60-92-4	B	13392	13226	10804	34763	32037	27042	1.24262	2.50767	1.32635	up
Zmhn002227	C17H22O10	4-O-Glucosyl-sinapate*	Phenolic acids	Phenolic acids	-	A	1508300	1754300	1689200	3438300	3466100	3030600	1.25203	2.00634	1.00457	up
HJN087	C21H22O10	Naringenin-4'-O-glucoside	Flavonoids	Flavonoid	-	A	171190	177520	166080	60549	59604	106370	1.16285	0.44003	-1.18433	down
mws2209	C21H20O11	Kaempferol-3-O-glucoside (Astragalin)	Flavonoids	Flavonols	480-10-4	B	400890	446580	407160	151280	175450	201480	1.24658	0.421009	-1.24808	down
mws0913	C21H20O11	Kaempferol-3-O-galactoside (Trifolin)*	Flavonoids	Flavonols	23627-87-4	B	521230	443920	454170	173320	205140	215370	1.24992	0.41839	-1.25708	down
mws1608	C21H20O11	Luteolin-6-C-glucoside (Isoorientin)*	Flavonoids	Flavonoid carbonoside	4261-42-1	B	302390	262390	270910	124180	148240	121140	1.2462	0.47094	-1.08638	down
mws1299	C21H20O11	Luteolin-8-C-glucoside (Orientin)*	Flavonoids	Flavonoid carbonoside	28608-75-5	B	296340	277280	289760	89020	77568	73098	1.26615	0.277614	-1.84885	down
Lmmn004625	C21H22O11	Dihydrokaempferol-7-O-glucoside	Flavonoids	Flavonols	-	A	46674	54848	45481	24051	24920	21117	1.24498	0.476779	-1.06861	down
Lmhp009034	C21H42NO7P	LysoPE 16:1*	Lipids	LPE	-	A	68580	60969	54079	171790	165800	185470	1.25898	2.84848	1.51019	up
Lmhp008763	C21H42NO7P	LysoPE 16:1(2n isomer)*	Lipids	LPE	-	A	22862	23505	22300	58764	50682	45010	1.24889	2.24935	1.16951	up
pmb0464	C16H27NO14	L-Aspartic acid-O-diglucoside	Amino acids and derivatives	Amino acids and derivatives	-	B	105250	141390	102860	193030	256370	268070	1.17934	2.05285	1.03763	up
Lmhn002683	C22H18O11	p-Coumaroylcaffeoyltartaric acid	Phenolic acids	Phenolic acids	-	B	371410	374320	376190	113620	132740	132590	1.26649	0.337769	-1.56589	down
HJAP011	C22H22O11	Chrysoeriol-8-C-glucoside (Scoparin)	Flavonoids	Flavonoid	301-16-6	A	5662600	5550200	5245300	1565300	1707400	1734800	1.26938	0.304257	-1.71664	down
pmb0881	C23H44NO7P	LysoPE 18:2*	Lipids	LPE	-	A	1005700	1040900	890110	2852700	3038900	3038500	1.26664	3.04085	1.60448	up
pmb0874	C23H44NO7P	LysoPE 18:2(2n isomer)*	Lipids	LPE	-	A	872220	884840	809760	2217500	2273500	2312600	1.26971	2.65059	1.40632	up
Zmhn004909	C21H18O13	3,4-Digalloylshikimic acid	Phenolic acids	Phenolic acids	-	B	36920	28666	41769	18891	8014.1	15387	1.10406	0.393946	-1.34393	down
pmb0856	C23H46NO7P	LysoPE 18:1(2n isomer)*	Lipids	LPE	-	A	81057	72055	71748	304640	293940	312190	1.26968	4.05039	2.01806	up
mws0289	C23H46NO7P	LysoPE 18:1*	Lipids	LPE	89576-29-4	A	160620	158960	152930	754950	691590	650150	1.26984	4.43735	2.1497	up
pmb0883	C23H48NO7P	LysoPE 18:0	Lipids	LPE	69747-55-3	A	149830	136560	130550	638420	623950	660430	1.27007	4.61169	2.2053	up
pmp001270	C24H48NO7P	LysoPC 16:1*	Lipids	LPC	76790-27-7	A	276460	304800	271180	567090	633140	613290	1.26158	2.12745	1.08912	up
Lmhn003799	C24H22O12	Feruloylferuloyltartaric acid	Phenolic acids	Phenolic acids	-	B	44944	32683	45036	23343	15613	14263	1.16525	0.433864	-1.20469	down
Hmln002199	C23H22O13	Quercetin-3-O-(6''-acetyl)galactoside	Flavonoids	Flavonols	-	B	73988	78530	59420	35242	24827	42517	1.14662	0.484038	-1.04681	down
Lmhp009590	C25H50NO7P	LysoPC 17:1	Lipids	LPC	-	B	53929	50238	47702	14820	24543	33004	1.0931	0.476509	-1.06942	down
pmp001273	C26H50NO7P	LysoPC 18:2	Lipids	LPC	-	A	5561400	5682800	5420000	15406000	17035000	17181000	1.26904	2.97776	1.57423	up
pmp001251	C26H50NO7P	LysoPC 18:2(2n isomer)	Lipids	LPC	-	A	3278600	3383400	3108900	8322000	7935400	8469900	1.26915	2.53071	1.33954	up
Lmhp010190	C26H52NO7P	LysoPC 18:1(2n isomer)	Lipids	LPC	-	A	562270	575930	541900	1758500	1553900	1903400	1.2644	3.10446	1.63434	up
pmp001281	C26H52NO7P	LysoPC 18:1	Lipids	LPC	-	A	904030	806110	933640	3396200	3660000	3252300	1.26791	3.89915	1.96316	up
pmb2554	C23H30O14	5-O-Feruloyl quinic acid glucoside	Phenolic acids	Phenolic acids	-	B	4719.3	5731.1	4908	10836	11942	11294	1.25523	2.21846	1.14956	up
Lmhn003801	C25H24O13	Feruloylsinapoyltartaric acid	Phenolic acids	Phenolic acids	-	B	318670	305690	310420	118180	100830	116010	1.26587	0.358394	-1.48038	down
mws0391	C32H44O8	Cucurbitacin E	Terpenoids	Triterpene	18444-66-1	B	1177.1	1003.9	1989.5	4164.3	4783.9	3880.9	1.19296	3.07615	1.62113	up
pmp000126	C27H30O16	Luteolin-6,8-di-C-glucoside*	Flavonoids	Flavonoid carbonoside	29428-58-8	A	92324	92103	79447	32196	43128	47626	1.20857	0.465942	-1.10178	down
Lmgp005868	C32H30O14	Chrysoeriol-7-O-(6''-feruloyl)glucoside	Flavonoids	Flavonoid	-	B	46889	39053	41368	17321	13126	16467	1.24715	0.368502	-1.44026	down
Lmyp003588	C35H28O20	Quercetin-3-O-(2'',6''-digalloyl)-glucoside	Flavonoids	Flavonols	-	B	11610	18316	17845	7163.3	8153.8	5454.1	1.15605	0.434808	-1.20155	down
Zmhp003186	C37H38O18	Isovitexin-2''-O-(6'''-feruloyl)glucoside	Flavonoids	Flavonoid	-	B	58120	54571	55272	23073	29590	28274	1.24387	0.481874	-1.05327	down
pmb0592	C34H42O20	Chrysoeriol-7-O-rutinoside-5-O-glucoside	Flavonoids	Flavonoid	-	B	111290	114660	115520	48444	47852	66846	1.22152	0.477764	-1.06563	down
