# Supplementary material for: Widely targeted analysis of metabolomic changes of Cucumis sativus induced by cucurbit chlorotic yellows virus
Source: BMC Plant Biol. 2022 Mar 31;22:158. doi: 10.1186/s12870-022-03555-3 (PMC8969345; doi:10.1186/s12870-022-03555-3)
Supplement: Supplementary file 3 — Additional file 3: Table S3. Information of commonlychanged metabolites in each comparison group. [file 12870_2022_3555_MOESM3_ESM.xlsx]

## Sheet: Sheet1
7H VS 7V &7QD VS 7V
Index	Name	Class
pmc0066	2'-Deoxyinosine-5'-monophosphate	Nucleotides and derivatives
pmb0130	Acetryptine	Alkaloids
mws1641	Lumazine	Nucleotides and derivatives
mws0048	Apigenin-8-C-Glucoside (Vitexin)*	Flavonoids
pme1184	2'-Deoxyguanosine	Nucleotides and derivatives
pme1261	D-Panthenol	Others
Hmsn002719	Esculentoside E	Terpenoids
pmp000899	Cucurbitacin F-O-glucoside	Terpenoids
Lmhp009590	LysoPC 17:1	Lipids
HJAP064	Isorhamnetin-3-O-(6''-malonylglucoside)	Flavonoids
Lmhp008763	LysoPE 16:1(2n isomer)*	Lipids
pmn001644	Quercetin-3-O-(2''-acetyl)glucuronide	Flavonoids
Lmdp003286	Isohyperoside*	Flavonoids
Li512111	Isorhamnetin-3-O-(6''-acetylglucoside)	Flavonoids
mws0061	Quercetin-3-O-galactoside (Hyperin)*	Flavonoids
mws0091	Quercetin-3-O-glucoside (Isoquercitrin)*	Flavonoids
Hmln002189	Quercetin-3-O-(6''-malonyl)galactoside	Flavonoids
pme0057	L-Homocysteine	Amino acids and derivatives
mws0191	Betaine	Alkaloids

## Sheet: Sheet2
15H VS 15V & 15QD VS 15V
Index	Name	Class
pme1184	2'-Deoxyguanosine	Nucleotides and derivatives
pmb0883	LysoPE 18:0	Lipids
mws0289	LysoPE 18:1*	Lipids
pmb0856	LysoPE 18:1(2n isomer)*	Lipids
mws1060	9-(Arabinosyl)hypoxanthine	Nucleotides and derivatives
pmp001281	LysoPC 18:1	Lipids
pme1178	Guanosine	Nucleotides and derivatives
Lmhp010190	LysoPC 18:1(2n isomer)	Lipids
pmp001273	LysoPC 18:2	Lipids
pme0256	Xanthine	Nucleotides and derivatives
pmb0881	LysoPE 18:2*	Lipids
pme3967	2-(Dimethylamino)guanosine	Nucleotides and derivatives
Lmhp009034	LysoPE 16:1*	Lipids
pmb3099	Diethyl phosphate	Organic acids
mws0248	Uridine	Nucleotides and derivatives
mws0884	Cyclic 3',5'-Adenylic acid	Nucleotides and derivatives
pme3184	Adenosine	Nucleotides and derivatives
pmb0874	LysoPE 18:2(2n isomer)*	Lipids
pme0033	Hypoxanthine	Nucleotides and derivatives
pmp001251	LysoPC 18:2(2n isomer)	Lipids
pmb0374	2-Aminopurine	Alkaloids
mws1478	Nicotine	Alkaloids
Lmhp008763	LysoPE 16:1(2n isomer)*	Lipids
pme0006	L-Proline	Amino acids and derivatives
mws2623	11-Octadecanoic acid(Vaccenic acid)*	Lipids
Lmrn001951	(S)-2-Hydroxy-3-(4-Hydroxyphenyl)Propanoic Acid	Phenolic acids
Lmhp008833	LysoPC 16:1*	Lipids
pmb0464	L-Aspartic acid-O-diglucoside	Amino acids and derivatives
pmb0530	Adenine	Nucleotides and derivatives
Zmhn002227	4-O-Glucosyl-sinapate*	Phenolic acids
mws1587	L-Norleucine*	Amino acids and derivatives
pme1261	D-Panthenol	Others
Lmyp003588	Quercetin-3-O-(2'',6''-digalloyl)-glucoside	Flavonoids
Zmhp003186	Isovitexin-2''-O-(6'''-feruloyl)glucoside	Flavonoids
pmb0592	Chrysoeriol-7-O-rutinoside-5-O-glucoside	Flavonoids
Lmhn003801	Feruloylsinapoyltartaric acid	Phenolic acids
Lmmn004625	Dihydrokaempferol-7-O-glucoside	Flavonoids
pmp000126	Luteolin-6,8-di-C-glucoside*	Flavonoids
Hmln002199	Quercetin-3-O-(6''-acetyl)galactoside	Flavonoids
mws1608	Luteolin-6-C-glucoside (Isoorientin)*	Flavonoids
Zmhn002301	p-Coumaric acid-4-O-glucoside	Phenolic acids
Lmzp002365	Hesperetin	Flavonoids
Lmgp005868	Chrysoeriol-7-O-(6''-feruloyl)glucoside	Flavonoids
HJAP011	Chrysoeriol-8-C-glucoside (Scoparin)	Flavonoids
mws1299	Luteolin-8-C-glucoside (Orientin)*	Flavonoids
